# Supplementary material for: Network propagation in the cytoscape cyberinfrastructure
Source: PLoS Comput Biol. 2017 Oct 12;13(10):e1005598. doi: 10.1371/journal.pcbi.1005598 (PMC5638226; doi:10.1371/journal.pcbi.1005598)
Supplement: S1 File — This file contains the National Cancer Institute’s Pathway Interaction Database network used in the worked example. (CX) [file pcbi.1005598.s003.cx]

[ {
  "numberVerification" : [ {
    "longNumber" : 281474976710655
  } ]
}, {
  "metaData" : [ {
    "consistencyGroup" : 1,
    "elementCount" : 2626,
    "idCounter" : 133385,
    "name" : "nodes",
    "properties" : [ ],
    "version" : "1.0"
  }, {
    "consistencyGroup" : 1,
    "elementCount" : 23660,
    "idCounter" : 133385,
    "name" : "edges",
    "properties" : [ ],
    "version" : "1.0"
  }, {
    "consistencyGroup" : 1,
    "name" : "cyTableColumn",
    "properties" : [ ],
    "version" : "1.0"
  }, {
    "consistencyGroup" : 1,
    "name" : "networkAttributes",
    "properties" : [ ],
    "version" : "1.0"
  }, {
    "consistencyGroup" : 1,
    "name" : "cyHiddenAttributes",
    "properties" : [ ],
    "version" : "1.0"
  }, {
    "consistencyGroup" : 1,
    "name" : "nodeAttributes",
    "properties" : [ ],
    "version" : "1.0"
  }, {
    "consistencyGroup" : 1,
    "name" : "edgeAttributes",
    "properties" : [ ],
    "version" : "1.0"
  }, {
    "consistencyGroup" : 1,
    "name" : "cartesianLayout",
    "properties" : [ ],
    "version" : "1.0"
  }, {
    "consistencyGroup" : 1,
    "name" : "cyVisualProperties",
    "properties" : [ ],
    "version" : "1.0"
  }, {
    "consistencyGroup" : 1,
    "name" : "cySubNetworks",
    "properties" : [ ],
    "version" : "1.0"
  }, {
    "consistencyGroup" : 1,
    "name" : "cyViews",
    "properties" : [ ],
    "version" : "1.0"
  }, {
    "consistencyGroup" : 1,
    "name" : "cyGroups",
    "properties" : [ ],
    "version" : "1.0"
  }, {
    "consistencyGroup" : 1,
    "name" : "cyNetworkRelations",
    "properties" : [ ],
    "version" : "1.0"
  } ]
}, {
  "nodes" : [ {
    "@id" : 78979,
    "n" : "CMTM2"
  }, {
    "@id" : 78978,
    "n" : "SPRY2"
  }, {
    "@id" : 78977,
    "n" : "BAX"
  }, {
    "@id" : 78976,
    "n" : "PMP22"
  }, {
    "@id" : 78975,
    "n" : "NEURL1"
  }, {
    "@id" : 78974,
    "n" : "POMC"
  }, {
    "@id" : 78973,
    "n" : "TSHR"
  }, {
    "@id" : 78972,
    "n" : "SGPP1"
  }, {
    "@id" : 78971,
    "n" : "DLK1"
  }, {
    "@id" : 78970,
    "n" : "ARID3A"
  }, {
    "@id" : 78969,
    "n" : "POLM"
  }, {
    "@id" : 78968,
    "n" : "PDE6G"
  }, {
    "@id" : 78967,
    "n" : "BAD"
  }, {
    "@id" : 78966,
    "n" : "PDE6H"
  }, {
    "@id" : 78965,
    "n" : "SPEN"
  }, {
    "@id" : 78964,
    "n" : "KLRG1"
  }, {
    "@id" : 78963,
    "n" : "S1PR4"
  }, {
    "@id" : 78962,
    "n" : "CAMK2G"
  }, {
    "@id" : 78961,
    "n" : "S1PR5"
  }, {
    "@id" : 78960,
    "n" : "S1PR2"
  }, {
    "@id" : 78959,
    "n" : "PDE6A"
  }, {
    "@id" : 78958,
    "n" : "NCAM1"
  }, {
    "@id" : 78957,
    "n" : "S1PR3"
  }, {
    "@id" : 78956,
    "n" : "PDE6B"
  }, {
    "@id" : 78955,
    "n" : "PDE6C"
  }, {
    "@id" : 78954,
    "n" : "LRIG1"
  }, {
    "@id" : 78953,
    "n" : "S1PR1"
  }, {
    "@id" : 78952,
    "n" : "NRIP1"
  }, {
    "@id" : 78951,
    "n" : "ERBB2"
  }, {
    "@id" : 78950,
    "n" : "ERBB4"
  }, {
    "@id" : 78949,
    "n" : "ERBB3"
  }, {
    "@id" : 78948,
    "n" : "DLL4"
  }, {
    "@id" : 78947,
    "n" : "DLL3"
  }, {
    "@id" : 78946,
    "n" : "HSPD1"
  }, {
    "@id" : 78945,
    "n" : "DLL1"
  }, {
    "@id" : 78944,
    "n" : "TFPI"
  }, {
    "@id" : 78943,
    "n" : "CAMK2A"
  }, {
    "@id" : 78942,
    "n" : "POLDIP3"
  }, {
    "@id" : 78941,
    "n" : "RGS19"
  }, {
    "@id" : 78940,
    "n" : "CAMK2D"
  }, {
    "@id" : 78939,
    "n" : "CAMK2B"
  }, {
    "@id" : 78938,
    "n" : "FAN1"
  }, {
    "@id" : 78937,
    "n" : "DOCK1"
  }, {
    "@id" : 78936,
    "n" : "DOCK2"
  }, {
    "@id" : 78935,
    "n" : "CHMP3"
  }, {
    "@id" : 78934,
    "n" : "SAG"
  }, {
    "@id" : 78933,
    "n" : "IFNG"
  }, {
    "@id" : 78932,
    "n" : "LATS2"
  }, {
    "@id" : 78931,
    "n" : "3',5'-cyclic AMP"
  }, {
    "@id" : 78930,
    "n" : "ARHGAP10"
  }, {
    "@id" : 78929,
    "n" : "TGFBR3"
  }, {
    "@id" : 78928,
    "n" : "FGR"
  }, {
    "@id" : 78927,
    "n" : "SENP1"
  }, {
    "@id" : 78926,
    "n" : "TGFBR2"
  }, {
    "@id" : 78925,
    "n" : "TGFBR1"
  }, {
    "@id" : 78924,
    "n" : "CKAP5"
  }, {
    "@id" : 78923,
    "n" : "ARAP1"
  }, {
    "@id" : 78922,
    "n" : "OPRM1"
  }, {
    "@id" : 78921,
    "n" : "ARAP3"
  }, {
    "@id" : 78920,
    "n" : "ARAP2"
  }, {
    "@id" : 78919,
    "n" : "FGG"
  }, {
    "@id" : 78918,
    "n" : "ABCC8"
  }, {
    "@id" : 78917,
    "n" : "PTGIR"
  }, {
    "@id" : 78916,
    "n" : "ABCC1"
  }, {
    "@id" : 78915,
    "n" : "FGA"
  }, {
    "@id" : 78914,
    "n" : "FGB"
  }, {
    "@id" : 78913,
    "n" : "POLL"
  }, {
    "@id" : 78912,
    "n" : "MADCAM1"
  }, {
    "@id" : 78911,
    "n" : "FLOT2"
  }, {
    "@id" : 78910,
    "n" : "HIST1H1E"
  }, {
    "@id" : 78909,
    "n" : "BDKRB2"
  }, {
    "@id" : 78908,
    "n" : "CKS1B"
  }, {
    "@id" : 78907,
    "n" : "SLC2A4"
  }, {
    "@id" : 78906,
    "n" : "CXCL1"
  }, {
    "@id" : 78905,
    "n" : "SLC2A3"
  }, {
    "@id" : 78904,
    "n" : "SLC2A2"
  }, {
    "@id" : 78903,
    "n" : "HSPB1"
  }, {
    "@id" : 78902,
    "n" : "SLC2A1"
  }, {
    "@id" : 78901,
    "n" : "PDE3B"
  }, {
    "@id" : 78900,
    "n" : "DOCK7"
  }, {
    "@id" : 78899,
    "n" : "DOCK9"
  }, {
    "@id" : 78898,
    "n" : "CXCL8"
  }, {
    "@id" : 78897,
    "n" : "ACADVL"
  }, {
    "@id" : 78896,
    "n" : "DOCK4"
  }, {
    "@id" : 78895,
    "n" : "CXCL9"
  }, {
    "@id" : 78894,
    "n" : "DOCK6"
  }, {
    "@id" : 78893,
    "n" : "NFKBIB"
  }, {
    "@id" : 78892,
    "n" : "TGFBI"
  }, {
    "@id" : 78891,
    "n" : "JMY"
  }, {
    "@id" : 78890,
    "n" : "FES"
  }, {
    "@id" : 78889,
    "n" : "DLG4"
  }, {
    "@id" : 78888,
    "n" : "GDNF"
  }, {
    "@id" : 78887,
    "n" : "DNMBP"
  }, {
    "@id" : 78886,
    "n" : "TP53I3"
  }, {
    "@id" : 78885,
    "n" : "LIN28B"
  }, {
    "@id" : 78884,
    "n" : "DLG1"
  }, {
    "@id" : 78883,
    "n" : "FER"
  }, {
    "@id" : 78882,
    "n" : "ARHGAP32"
  }, {
    "@id" : 78881,
    "n" : "NR4A1"
  }, {
    "@id" : 78880,
    "n" : "NFKBIA"
  }, {
    "@id" : 78879,
    "n" : "SMAD7"
  }, {
    "@id" : 78878,
    "n" : "GNB2L1"
  }, {
    "@id" : 78877,
    "n" : "ESR2"
  }, {
    "@id" : 78876,
    "n" : "ESR1"
  }, {
    "@id" : 78875,
    "n" : "SMAD5"
  }, {
    "@id" : 78874,
    "n" : "ARHGAP26"
  }, {
    "@id" : 78873,
    "n" : "SMAD6"
  }, {
    "@id" : 78872,
    "n" : "TDRD7"
  }, {
    "@id" : 78871,
    "n" : "SMAD9"
  }, {
    "@id" : 78870,
    "n" : "PTCH2"
  }, {
    "@id" : 78869,
    "n" : "PTCH1"
  }, {
    "@id" : 78868,
    "n" : "SMURF1"
  }, {
    "@id" : 78867,
    "n" : "HSPA4"
  }, {
    "@id" : 78866,
    "n" : "KLRC3"
  }, {
    "@id" : 78865,
    "n" : "TGFB3"
  }, {
    "@id" : 78864,
    "n" : "SMURF2"
  }, {
    "@id" : 78863,
    "n" : "HSPA5"
  }, {
    "@id" : 78862,
    "n" : "TGFB1"
  }, {
    "@id" : 78861,
    "n" : "SMAD3"
  }, {
    "@id" : 78860,
    "n" : "STIL"
  }, {
    "@id" : 78859,
    "n" : "TGFB2"
  }, {
    "@id" : 78858,
    "n" : "SMAD4"
  }, {
    "@id" : 78857,
    "n" : "HSPA8"
  }, {
    "@id" : 78856,
    "n" : "SMAD1"
  }, {
    "@id" : 78855,
    "n" : "SMAD2"
  }, {
    "@id" : 78854,
    "n" : "MARK2"
  }, {
    "@id" : 78853,
    "n" : "MARK4"
  }, {
    "@id" : 78852,
    "n" : "RIPK1"
  }, {
    "@id" : 78851,
    "n" : "STAP1"
  }, {
    "@id" : 78850,
    "n" : "SDCBP"
  }, {
    "@id" : 78849,
    "n" : "ZFP36L1"
  }, {
    "@id" : 78848,
    "n" : "AGER"
  }, {
    "@id" : 78847,
    "n" : "CSF2RA"
  }, {
    "@id" : 78846,
    "n" : "NID1"
  }, {
    "@id" : 78845,
    "n" : "NTS"
  }, {
    "@id" : 78844,
    "n" : "ADRB2"
  }, {
    "@id" : 78843,
    "n" : "ARHGAP17"
  }, {
    "@id" : 78842,
    "n" : "CSF2RB"
  }, {
    "@id" : 78841,
    "n" : "DTX1"
  }, {
    "@id" : 78840,
    "n" : "FAIM"
  }, {
    "@id" : 78839,
    "n" : "ABCG2"
  }, {
    "@id" : 78838,
    "n" : "PDE9A"
  }, {
    "@id" : 78837,
    "n" : "STAM2"
  }, {
    "@id" : 78836,
    "n" : "ELMO2"
  }, {
    "@id" : 78835,
    "n" : "COL4A5"
  }, {
    "@id" : 78834,
    "n" : "ELMO1"
  }, {
    "@id" : 78833,
    "n" : "COL4A6"
  }, {
    "@id" : 78832,
    "n" : "COL4A3"
  }, {
    "@id" : 78831,
    "n" : "COL4A4"
  }, {
    "@id" : 78830,
    "n" : "cholesterol"
  }, {
    "@id" : 78829,
    "n" : "RGS9BP"
  }, {
    "@id" : 78828,
    "n" : "TBL1XR1"
  }, {
    "@id" : 78827,
    "n" : "COL4A1"
  }, {
    "@id" : 78826,
    "n" : "COL4A2"
  }, {
    "@id" : 78825,
    "n" : "1D-myo-inositol 1,4,5-trisphosphate"
  }, {
    "@id" : 78824,
    "n" : "IPCEF1"
  }, {
    "@id" : 78823,
    "n" : "TSC1"
  }, {
    "@id" : 78822,
    "n" : "TSC2"
  }, {
    "@id" : 78821,
    "n" : "MATK"
  }, {
    "@id" : 78820,
    "n" : "DSCAM"
  }, {
    "@id" : 78819,
    "n" : "PDIA2"
  }, {
    "@id" : 78818,
    "n" : "IL18RAP"
  }, {
    "@id" : 78817,
    "n" : "ARHGAP35"
  }, {
    "@id" : 78816,
    "n" : "NRK"
  }, {
    "@id" : 78815,
    "n" : "STEAP3"
  }, {
    "@id" : 78814,
    "n" : "NEUROG3"
  }, {
    "@id" : 78813,
    "n" : "TJP2"
  }, {
    "@id" : 78812,
    "n" : "CDK5R1"
  }, {
    "@id" : 78811,
    "n" : "CDK5R2"
  }, {
    "@id" : 78810,
    "n" : "NEUROG1"
  }, {
    "@id" : 78809,
    "n" : "RAB3GAP2"
  }, {
    "@id" : 78808,
    "n" : "FAS"
  }, {
    "@id" : 78807,
    "n" : "CTNNB1"
  }, {
    "@id" : 78806,
    "n" : "TRIP10"
  }, {
    "@id" : 78805,
    "n" : "KRT14"
  }, {
    "@id" : 78804,
    "n" : "DLC1"
  }, {
    "@id" : 78803,
    "n" : "CAMK4"
  }, {
    "@id" : 78802,
    "n" : "AXL"
  }, {
    "@id" : 78801,
    "n" : "KRT17"
  }, {
    "@id" : 78800,
    "n" : "KRT18"
  }, {
    "@id" : 78799,
    "n" : "KRT19"
  }, {
    "@id" : 78798,
    "n" : "TJP1"
  }, {
    "@id" : 78797,
    "n" : "RANBP9"
  }, {
    "@id" : 78796,
    "n" : "GDF15"
  }, {
    "@id" : 78795,
    "n" : "RYK"
  }, {
    "@id" : 78794,
    "n" : "CDX1"
  }, {
    "@id" : 78793,
    "n" : "RANBP3"
  }, {
    "@id" : 78792,
    "n" : "CDX4"
  }, {
    "@id" : 78791,
    "n" : "NQO1"
  }, {
    "@id" : 78790,
    "n" : "RANBP1"
  }, {
    "@id" : 78789,
    "n" : "RANBP2"
  }, {
    "@id" : 78788,
    "n" : "MAP4K4"
  }, {
    "@id" : 78787,
    "n" : "MAP4K3"
  }, {
    "@id" : 78786,
    "n" : "MAP4K5"
  }, {
    "@id" : 78785,
    "n" : "TBL1X"
  }, {
    "@id" : 78784,
    "n" : "CTNNA1"
  }, {
    "@id" : 78783,
    "n" : "CXCR2"
  }, {
    "@id" : 78782,
    "n" : "CXCR3"
  }, {
    "@id" : 78781,
    "n" : "CXCR1"
  }, {
    "@id" : 78780,
    "n" : "AKAP1"
  }, {
    "@id" : 78779,
    "n" : "ARNTL"
  }, {
    "@id" : 78778,
    "n" : "AKAP5"
  }, {
    "@id" : 78777,
    "n" : "ALOX12B"
  }, {
    "@id" : 78776,
    "n" : "CXCR4"
  }, {
    "@id" : 78775,
    "n" : "WAS"
  }, {
    "@id" : 78774,
    "n" : "MYCBP"
  }, {
    "@id" : 78773,
    "n" : "RHOQ"
  }, {
    "@id" : 78772,
    "n" : "ALDOA"
  }, {
    "@id" : 78771,
    "n" : "MAPRE1"
  }, {
    "@id" : 78770,
    "n" : "SGK1"
  }, {
    "@id" : 78769,
    "n" : "MAPT"
  }, {
    "@id" : 78768,
    "n" : "ALDOB"
  }, {
    "@id" : 78767,
    "n" : "TFF1"
  }, {
    "@id" : 78766,
    "n" : "RDH5"
  }, {
    "@id" : 78765,
    "n" : "STRAP"
  }, {
    "@id" : 78764,
    "n" : "TFF3"
  }, {
    "@id" : 78763,
    "n" : "TFEC"
  }, {
    "@id" : 78762,
    "n" : "MDFIC"
  }, {
    "@id" : 78761,
    "n" : "RHOB"
  }, {
    "@id" : 78760,
    "n" : "NME1"
  }, {
    "@id" : 78759,
    "n" : "RHOA"
  }, {
    "@id" : 78758,
    "n" : "RHOC"
  }, {
    "@id" : 78757,
    "n" : "TUBG1"
  }, {
    "@id" : 78756,
    "n" : "KREMEN2"
  }, {
    "@id" : 78755,
    "n" : "KREMEN1"
  }, {
    "@id" : 78754,
    "n" : "NME2"
  }, {
    "@id" : 78753,
    "n" : "RHOG"
  }, {
    "@id" : 78752,
    "n" : "NOG"
  }, {
    "@id" : 78751,
    "n" : "TFE3"
  }, {
    "@id" : 78750,
    "n" : "PRMT1"
  }, {
    "@id" : 78749,
    "n" : "PRMT5"
  }, {
    "@id" : 78748,
    "n" : "MAP4K2"
  }, {
    "@id" : 78747,
    "n" : "MAP4K1"
  }, {
    "@id" : 78746,
    "n" : "KIF13B"
  }, {
    "@id" : 78745,
    "n" : "UCHL1"
  }, {
    "@id" : 78744,
    "n" : "GYS1"
  }, {
    "@id" : 78743,
    "n" : "all-trans-retinal"
  }, {
    "@id" : 78742,
    "n" : "RPTOR"
  }, {
    "@id" : 78741,
    "n" : "CX3CL1"
  }, {
    "@id" : 78740,
    "n" : "VLDLR"
  }, {
    "@id" : 78739,
    "n" : "SH3KBP1"
  }, {
    "@id" : 78738,
    "n" : "GDI1"
  }, {
    "@id" : 78737,
    "n" : "ACVRL1"
  }, {
    "@id" : 78736,
    "n" : "ATR"
  }, {
    "@id" : 78735,
    "n" : "HIST1H4F"
  }, {
    "@id" : 78734,
    "n" : "HIST1H4E"
  }, {
    "@id" : 78733,
    "n" : "HIST1H4D"
  }, {
    "@id" : 78732,
    "n" : "HIST1H4C"
  }, {
    "@id" : 78731,
    "n" : "HIST1H4J"
  }, {
    "@id" : 78730,
    "n" : "HIST1H4I"
  }, {
    "@id" : 78729,
    "n" : "ATM"
  }, {
    "@id" : 78728,
    "n" : "HIST1H4H"
  }, {
    "@id" : 78727,
    "n" : "STAG2"
  }, {
    "@id" : 78726,
    "n" : "HIST1H4B"
  }, {
    "@id" : 78725,
    "n" : "1-acyl-sn-glycerol 3-phosphate"
  }, {
    "@id" : 78724,
    "n" : "HIST1H4A"
  }, {
    "@id" : 78723,
    "n" : "OCLN"
  }, {
    "@id" : 78722,
    "n" : "GADD45G"
  }, {
    "@id" : 78721,
    "n" : "PARP14"
  }, {
    "@id" : 78720,
    "n" : "STAM"
  }, {
    "@id" : 78719,
    "n" : "GDF2"
  }, {
    "@id" : 78718,
    "n" : "INSR"
  }, {
    "@id" : 78717,
    "n" : "STK11IP"
  }, {
    "@id" : 78716,
    "n" : "HIST1H4L"
  }, {
    "@id" : 78715,
    "n" : "GADD45A"
  }, {
    "@id" : 78714,
    "n" : "HIST1H4K"
  }, {
    "@id" : 78713,
    "n" : "GADD45B"
  }, {
    "@id" : 78712,
    "n" : "SCAI"
  }, {
    "@id" : 78711,
    "n" : "PATZ1"
  }, {
    "@id" : 78710,
    "n" : "FADD"
  }, {
    "@id" : 78709,
    "n" : "INPP5D"
  }, {
    "@id" : 78708,
    "n" : "MAP2"
  }, {
    "@id" : 78707,
    "n" : "SGPL1"
  }, {
    "@id" : 78706,
    "n" : "KLK6"
  }, {
    "@id" : 78705,
    "n" : "NLK"
  }, {
    "@id" : 78704,
    "n" : "KLK2"
  }, {
    "@id" : 78703,
    "n" : "KLK3"
  }, {
    "@id" : 78702,
    "n" : "KLK4"
  }, {
    "@id" : 78701,
    "n" : "EBI3"
  }, {
    "@id" : 78700,
    "n" : "ANP32A"
  }, {
    "@id" : 78699,
    "n" : "BEX1"
  }, {
    "@id" : 78698,
    "n" : "PLPP1"
  }, {
    "@id" : 78697,
    "n" : "CBLL1"
  }, {
    "@id" : 78696,
    "n" : "ZFPM1"
  }, {
    "@id" : 78695,
    "n" : "AURKAIP1"
  }, {
    "@id" : 78694,
    "n" : "ANKRA2"
  }, {
    "@id" : 78693,
    "n" : "EZR"
  }, {
    "@id" : 78692,
    "n" : "RRAGD"
  }, {
    "@id" : 78691,
    "n" : "RRAGB"
  }, {
    "@id" : 78690,
    "n" : "RRAGC"
  }, {
    "@id" : 78689,
    "n" : "RRAGA"
  }, {
    "@id" : 78688,
    "n" : "RUNX1"
  }, {
    "@id" : 78687,
    "n" : "RUNX2"
  }, {
    "@id" : 78686,
    "n" : "RUNX3"
  }, {
    "@id" : 78685,
    "n" : "SLC11A2"
  }, {
    "@id" : 78684,
    "n" : "SLC11A1"
  }, {
    "@id" : 78683,
    "n" : "TIPIN"
  }, {
    "@id" : 78682,
    "n" : "TNS1"
  }, {
    "@id" : 78681,
    "n" : "SKP1"
  }, {
    "@id" : 78680,
    "n" : "CDON"
  }, {
    "@id" : 78679,
    "n" : "PTGDR"
  }, {
    "@id" : 78678,
    "n" : "FAAP100"
  }, {
    "@id" : 78677,
    "n" : "B2M"
  }, {
    "@id" : 78676,
    "n" : "PTGDS"
  }, {
    "@id" : 78675,
    "n" : "SKP2"
  }, {
    "@id" : 78674,
    "n" : "CHEK1"
  }, {
    "@id" : 78673,
    "n" : "CHEK2"
  }, {
    "@id" : 78672,
    "n" : "RUSC1"
  }, {
    "@id" : 78671,
    "n" : "EDNRB"
  }, {
    "@id" : 78670,
    "n" : "EDNRA"
  }, {
    "@id" : 78669,
    "n" : "GOLGA2"
  }, {
    "@id" : 78668,
    "n" : "ANTXR1"
  }, {
    "@id" : 78667,
    "n" : "ANTXR2"
  }, {
    "@id" : 78666,
    "n" : "MBD3L2"
  }, {
    "@id" : 78665,
    "n" : "VIPR1"
  }, {
    "@id" : 78664,
    "n" : "APP"
  }, {
    "@id" : 78663,
    "n" : "PFKM"
  }, {
    "@id" : 78662,
    "n" : "SFTPA1"
  }, {
    "@id" : 78661,
    "n" : "APC"
  }, {
    "@id" : 78660,
    "n" : "RAD51"
  }, {
    "@id" : 78659,
    "n" : "PFKL"
  }, {
    "@id" : 78658,
    "n" : "RAD50"
  }, {
    "@id" : 78657,
    "n" : "KLF8"
  }, {
    "@id" : 78656,
    "n" : "CDC42BPA"
  }, {
    "@id" : 78655,
    "n" : "KLF4"
  }, {
    "@id" : 78654,
    "n" : "PTPN13"
  }, {
    "@id" : 78653,
    "n" : "CFLAR"
  }, {
    "@id" : 78652,
    "n" : "PTPN11"
  }, {
    "@id" : 78651,
    "n" : "KCNIP4"
  }, {
    "@id" : 78650,
    "n" : "ADRM1"
  }, {
    "@id" : 78649,
    "n" : "KCNJ11"
  }, {
    "@id" : 78648,
    "n" : "SEMA4A"
  }, {
    "@id" : 78647,
    "n" : "SPAG9"
  }, {
    "@id" : 78646,
    "n" : "SMARCE1"
  }, {
    "@id" : 78645,
    "n" : "WASF2"
  }, {
    "@id" : 78644,
    "n" : "ACSS1"
  }, {
    "@id" : 78643,
    "n" : "WASF1"
  }, {
    "@id" : 78642,
    "n" : "BAK1"
  }, {
    "@id" : 78641,
    "n" : "RBBP7"
  }, {
    "@id" : 78640,
    "n" : "RBBP8"
  }, {
    "@id" : 78639,
    "n" : "RBBP4"
  }, {
    "@id" : 78638,
    "n" : "FZR1"
  }, {
    "@id" : 78637,
    "n" : "SEMA3E"
  }, {
    "@id" : 78636,
    "n" : "TYRP1"
  }, {
    "@id" : 78635,
    "n" : "SFTPA2"
  }, {
    "@id" : 78634,
    "n" : "SEMA3C"
  }, {
    "@id" : 78633,
    "n" : "SMARCD3"
  }, {
    "@id" : 78632,
    "n" : "ACSS2"
  }, {
    "@id" : 78631,
    "n" : "SMARCD1"
  }, {
    "@id" : 78630,
    "n" : "SLC24A1"
  }, {
    "@id" : 78629,
    "n" : "SLC24A2"
  }, {
    "@id" : 78628,
    "n" : "CNGB1"
  }, {
    "@id" : 78627,
    "n" : "SOS2"
  }, {
    "@id" : 78626,
    "n" : "DAGLB"
  }, {
    "@id" : 78625,
    "n" : "SOS1"
  }, {
    "@id" : 78624,
    "n" : "CNGB3"
  }, {
    "@id" : 78623,
    "n" : "NUMB"
  }, {
    "@id" : 78622,
    "n" : "IL3RA"
  }, {
    "@id" : 78621,
    "n" : "TRAF6"
  }, {
    "@id" : 78620,
    "n" : "TRAF3"
  }, {
    "@id" : 78619,
    "n" : "TRAF4"
  }, {
    "@id" : 78618,
    "n" : "PTP4A3"
  }, {
    "@id" : 78617,
    "n" : "PTP4A2"
  }, {
    "@id" : 78616,
    "n" : "PTP4A1"
  }, {
    "@id" : 78615,
    "n" : "RANGAP1"
  }, {
    "@id" : 78614,
    "n" : "NGF"
  }, {
    "@id" : 78613,
    "n" : "TRAF1"
  }, {
    "@id" : 78612,
    "n" : "TRAF2"
  }, {
    "@id" : 78611,
    "n" : "DNMT3A"
  }, {
    "@id" : 78610,
    "n" : "CHUK"
  }, {
    "@id" : 78609,
    "n" : "GPX1"
  }, {
    "@id" : 78608,
    "n" : "GPX2"
  }, {
    "@id" : 78607,
    "n" : "AMH"
  }, {
    "@id" : 78606,
    "n" : "SOST"
  }, {
    "@id" : 78605,
    "n" : "HIF1AN"
  }, {
    "@id" : 78604,
    "n" : "CNGA3"
  }, {
    "@id" : 78603,
    "n" : "CNGA1"
  }, {
    "@id" : 78602,
    "n" : "SIN3A"
  }, {
    "@id" : 78601,
    "n" : "SIN3B"
  }, {
    "@id" : 78600,
    "n" : "DUSP10"
  }, {
    "@id" : 78599,
    "n" : "DUSP16"
  }, {
    "@id" : 78598,
    "n" : "ADRA1B"
  }, {
    "@id" : 78597,
    "n" : "LSP1"
  }, {
    "@id" : 78596,
    "n" : "PTPN21"
  }, {
    "@id" : 78595,
    "n" : "BRK1"
  }, {
    "@id" : 78594,
    "n" : "TRADD"
  }, {
    "@id" : 78593,
    "n" : "DAGLA"
  }, {
    "@id" : 78592,
    "n" : "CALCOCO1"
  }, {
    "@id" : 78591,
    "n" : "RNF187"
  }, {
    "@id" : 78590,
    "n" : "EIF4G1"
  }, {
    "@id" : 78589,
    "n" : "RAD9A"
  }, {
    "@id" : 78588,
    "n" : "NF2"
  }, {
    "@id" : 78587,
    "n" : "NF1"
  }, {
    "@id" : 78586,
    "n" : "CDK1"
  }, {
    "@id" : 78585,
    "n" : "ITGA11"
  }, {
    "@id" : 78584,
    "n" : "CDK2"
  }, {
    "@id" : 78583,
    "n" : "ALB"
  }, {
    "@id" : 78582,
    "n" : "ITGA10"
  }, {
    "@id" : 78581,
    "n" : "MAFG"
  }, {
    "@id" : 78580,
    "n" : "RHEB"
  }, {
    "@id" : 78579,
    "n" : "CDK4"
  }, {
    "@id" : 78578,
    "n" : "CDK5"
  }, {
    "@id" : 78577,
    "n" : "CDK6"
  }, {
    "@id" : 78576,
    "n" : "CDK7"
  }, {
    "@id" : 78575,
    "n" : "RCAN1"
  }, {
    "@id" : 78574,
    "n" : "PALB2"
  }, {
    "@id" : 78573,
    "n" : "ADAP1"
  }, {
    "@id" : 78572,
    "n" : "TNK2"
  }, {
    "@id" : 78571,
    "n" : "TOR1A"
  }, {
    "@id" : 78570,
    "n" : "SKIL"
  }, {
    "@id" : 78569,
    "n" : "NDN"
  }, {
    "@id" : 78568,
    "n" : "ABL1"
  }, {
    "@id" : 78567,
    "n" : "BAG1"
  }, {
    "@id" : 78566,
    "n" : "TBXA2R"
  }, {
    "@id" : 78565,
    "n" : "BAG4"
  }, {
    "@id" : 78564,
    "n" : "VTN"
  }, {
    "@id" : 78563,
    "n" : "KLC1"
  }, {
    "@id" : 78562,
    "n" : "RASAL1"
  }, {
    "@id" : 78561,
    "n" : "CHRD"
  }, {
    "@id" : 78560,
    "n" : "CUL1"
  }, {
    "@id" : 78559,
    "n" : "CUL2"
  }, {
    "@id" : 78558,
    "n" : "NOTCH4"
  }, {
    "@id" : 78557,
    "n" : "CUL3"
  }, {
    "@id" : 78556,
    "n" : "TNKS"
  }, {
    "@id" : 78555,
    "n" : "FECH"
  }, {
    "@id" : 78554,
    "n" : "NOTCH1"
  }, {
    "@id" : 78553,
    "n" : "DNMT1"
  }, {
    "@id" : 78552,
    "n" : "NOTCH3"
  }, {
    "@id" : 78551,
    "n" : "CSF1R"
  }, {
    "@id" : 78550,
    "n" : "NOTCH2"
  }, {
    "@id" : 78549,
    "n" : "MAD1L1"
  }, {
    "@id" : 78548,
    "n" : "TNIK"
  }, {
    "@id" : 78547,
    "n" : "ADAM8"
  }, {
    "@id" : 78546,
    "n" : "MADD"
  }, {
    "@id" : 78545,
    "n" : "NCL"
  }, {
    "@id" : 78544,
    "n" : "STIM1"
  }, {
    "@id" : 78543,
    "n" : "CLIP1"
  }, {
    "@id" : 78542,
    "n" : "ADAM2"
  }, {
    "@id" : 78541,
    "n" : "DISP1"
  }, {
    "@id" : 78540,
    "n" : "RNF41"
  }, {
    "@id" : 78539,
    "n" : "MITF"
  }, {
    "@id" : 78538,
    "n" : "TAP1"
  }, {
    "@id" : 78537,
    "n" : "RPS6"
  }, {
    "@id" : 78536,
    "n" : "F2R"
  }, {
    "@id" : 78535,
    "n" : "IGFBP3"
  }, {
    "@id" : 78534,
    "n" : "IGFBP4"
  }, {
    "@id" : 78533,
    "n" : "LHCGR"
  }, {
    "@id" : 78532,
    "n" : "RNF43"
  }, {
    "@id" : 78531,
    "n" : "IGFBP1"
  }, {
    "@id" : 78530,
    "n" : "NBN"
  }, {
    "@id" : 78529,
    "n" : "GRB10"
  }, {
    "@id" : 78528,
    "n" : "GRAP2"
  }, {
    "@id" : 78527,
    "n" : "CDH1"
  }, {
    "@id" : 78526,
    "n" : "GRB14"
  }, {
    "@id" : 78525,
    "n" : "CDH2"
  }, {
    "@id" : 78524,
    "n" : "ZFP36"
  }, {
    "@id" : 78523,
    "n" : "CDH5"
  }, {
    "@id" : 78522,
    "n" : "PYCARD"
  }, {
    "@id" : 78521,
    "n" : "GUCA1C"
  }, {
    "@id" : 78520,
    "n" : "YEATS4"
  }, {
    "@id" : 78519,
    "n" : "IRS2"
  }, {
    "@id" : 78518,
    "n" : "GUCA1A"
  }, {
    "@id" : 78517,
    "n" : "GUCA1B"
  }, {
    "@id" : 78516,
    "n" : "ITGA2B"
  }, {
    "@id" : 78515,
    "n" : "CTNND1"
  }, {
    "@id" : 78514,
    "n" : "DGKA"
  }, {
    "@id" : 78513,
    "n" : "EPO"
  }, {
    "@id" : 78512,
    "n" : "IRS1"
  }, {
    "@id" : 78511,
    "n" : "CCL26"
  }, {
    "@id" : 78510,
    "n" : "HSPA1A"
  }, {
    "@id" : 78509,
    "n" : "HSPA1B"
  }, {
    "@id" : 78508,
    "n" : "ZYX"
  }, {
    "@id" : 78507,
    "n" : "ABI1"
  }, {
    "@id" : 78506,
    "n" : "RFWD2"
  }, {
    "@id" : 78505,
    "n" : "ABI2"
  }, {
    "@id" : 78504,
    "n" : "ZNFX1"
  }, {
    "@id" : 78503,
    "n" : "RYBP"
  }, {
    "@id" : 78502,
    "n" : "POU4F2"
  }, {
    "@id" : 78501,
    "n" : "AGT"
  }, {
    "@id" : 78500,
    "n" : "POU4F1"
  }, {
    "@id" : 78499,
    "n" : "GTF2H2"
  }, {
    "@id" : 78498,
    "n" : "WWP1"
  }, {
    "@id" : 78497,
    "n" : "F10"
  }, {
    "@id" : 78496,
    "n" : "TIGAR"
  }, {
    "@id" : 78495,
    "n" : "WWOX"
  }, {
    "@id" : 78494,
    "n" : "CCL17"
  }, {
    "@id" : 78493,
    "n" : "RHO"
  }, {
    "@id" : 78492,
    "n" : "CHN1"
  }, {
    "@id" : 78491,
    "n" : "CHRNE"
  }, {
    "@id" : 78490,
    "n" : "CHN2"
  }, {
    "@id" : 78489,
    "n" : "LMAN1"
  }, {
    "@id" : 78488,
    "n" : "GRAMD4"
  }, {
    "@id" : 78487,
    "n" : "AFP"
  }, {
    "@id" : 78486,
    "n" : "RPL11"
  }, {
    "@id" : 78485,
    "n" : "ASIP"
  }, {
    "@id" : 78484,
    "n" : "SERPINC1"
  }, {
    "@id" : 78483,
    "n" : "CCL11"
  }, {
    "@id" : 78482,
    "n" : "ASAH1"
  }, {
    "@id" : 78481,
    "n" : "FIGF"
  }, {
    "@id" : 78480,
    "n" : "HBEGF"
  }, {
    "@id" : 78479,
    "n" : "ENG"
  }, {
    "@id" : 78478,
    "n" : "JDP2"
  }, {
    "@id" : 78477,
    "n" : "IVL"
  }, {
    "@id" : 78476,
    "n" : "PLCB2"
  }, {
    "@id" : 78475,
    "n" : "PLCB1"
  }, {
    "@id" : 78474,
    "n" : "HCLS1"
  }, {
    "@id" : 78473,
    "n" : "OPN1MW"
  }, {
    "@id" : 78472,
    "n" : "PLCB3"
  }, {
    "@id" : 78471,
    "n" : "FCER2"
  }, {
    "@id" : 78470,
    "n" : "AES"
  }, {
    "@id" : 78469,
    "n" : "SERPINB5"
  }, {
    "@id" : 78468,
    "n" : "NUDT16L1"
  }, {
    "@id" : 78467,
    "n" : "PAX5"
  }, {
    "@id" : 78466,
    "n" : "AEN"
  }, {
    "@id" : 78465,
    "n" : "PAX6"
  }, {
    "@id" : 78464,
    "n" : "PAWR"
  }, {
    "@id" : 78463,
    "n" : "PAX3"
  }, {
    "@id" : 78462,
    "n" : "IFNGR1"
  }, {
    "@id" : 78461,
    "n" : "NUDC"
  }, {
    "@id" : 78460,
    "n" : "BATF3"
  }, {
    "@id" : 78459,
    "n" : "BRD2"
  }, {
    "@id" : 78458,
    "n" : "RSPO1"
  }, {
    "@id" : 78457,
    "n" : "CSRP2"
  }, {
    "@id" : 78456,
    "n" : "GLI2"
  }, {
    "@id" : 78455,
    "n" : "SLC6A3"
  }, {
    "@id" : 78454,
    "n" : "GLI3"
  }, {
    "@id" : 78453,
    "n" : "GLI1"
  }, {
    "@id" : 78452,
    "n" : "HIF3A"
  }, {
    "@id" : 78451,
    "n" : "ADM"
  }, {
    "@id" : 78450,
    "n" : "FMN1"
  }, {
    "@id" : 78449,
    "n" : "CLTA"
  }, {
    "@id" : 78448,
    "n" : "CLTB"
  }, {
    "@id" : 78447,
    "n" : "CLTC"
  }, {
    "@id" : 78446,
    "n" : "TGFB1I1"
  }, {
    "@id" : 78445,
    "n" : "OGG1"
  }, {
    "@id" : 78444,
    "n" : "SERPINA1"
  }, {
    "@id" : 78443,
    "n" : "ITK"
  }, {
    "@id" : 78442,
    "n" : "RET"
  }, {
    "@id" : 78441,
    "n" : "ADA"
  }, {
    "@id" : 78440,
    "n" : "SERPINI1"
  }, {
    "@id" : 78439,
    "n" : "HBP1"
  }, {
    "@id" : 78438,
    "n" : "SSPO"
  }, {
    "@id" : 78437,
    "n" : "RAD17"
  }, {
    "@id" : 78436,
    "n" : "REL"
  }, {
    "@id" : 78435,
    "n" : "TRIP6"
  }, {
    "@id" : 78434,
    "n" : "GIPC1"
  }, {
    "@id" : 78433,
    "n" : "PPP5C"
  }, {
    "@id" : 78432,
    "n" : "CPEB1"
  }, {
    "@id" : 78431,
    "n" : "CYLD"
  }, {
    "@id" : 78430,
    "n" : "TADA2B"
  }, {
    "@id" : 78429,
    "n" : "PA2G4"
  }, {
    "@id" : 78428,
    "n" : "MINA"
  }, {
    "@id" : 78427,
    "n" : "CDC6"
  }, {
    "@id" : 78426,
    "n" : "BRAF"
  }, {
    "@id" : 78425,
    "n" : "FZD8"
  }, {
    "@id" : 78424,
    "n" : "MAD2L1BP"
  }, {
    "@id" : 78423,
    "n" : "FZD9"
  }, {
    "@id" : 78422,
    "n" : "H3F3A"
  }, {
    "@id" : 78421,
    "n" : "RDX"
  }, {
    "@id" : 78420,
    "n" : "FZD6"
  }, {
    "@id" : 78419,
    "n" : "FZD7"
  }, {
    "@id" : 78418,
    "n" : "FZD4"
  }, {
    "@id" : 78417,
    "n" : "H3F3B"
  }, {
    "@id" : 78416,
    "n" : "FZD5"
  }, {
    "@id" : 78415,
    "n" : "FZD2"
  }, {
    "@id" : 78414,
    "n" : "JUND"
  }, {
    "@id" : 78413,
    "n" : "ACD"
  }, {
    "@id" : 78412,
    "n" : "FZD1"
  }, {
    "@id" : 78411,
    "n" : "ELANE"
  }, {
    "@id" : 78410,
    "n" : "NKX2-5"
  }, {
    "@id" : 78409,
    "n" : "PLCG1"
  }, {
    "@id" : 78408,
    "n" : "NKX2-1"
  }, {
    "@id" : 78407,
    "n" : "PLCG2"
  }, {
    "@id" : 78406,
    "n" : "PRDX1"
  }, {
    "@id" : 78405,
    "n" : "TERT"
  }, {
    "@id" : 78404,
    "n" : "ABR"
  }, {
    "@id" : 78403,
    "n" : "PRDX3"
  }, {
    "@id" : 78402,
    "n" : "HIF1A"
  }, {
    "@id" : 78401,
    "n" : "A1BG"
  }, {
    "@id" : 78400,
    "n" : "NEDD4L"
  }, {
    "@id" : 78399,
    "n" : "MAPKAP1"
  }, {
    "@id" : 78398,
    "n" : "GPLD1"
  }, {
    "@id" : 78397,
    "n" : "BIN1"
  }, {
    "@id" : 78396,
    "n" : "RNF128"
  }, {
    "@id" : 78395,
    "n" : "IFT88"
  }, {
    "@id" : 78394,
    "n" : "DKK4"
  }, {
    "@id" : 78393,
    "n" : "DKK2"
  }, {
    "@id" : 78392,
    "n" : "DKK1"
  }, {
    "@id" : 78391,
    "n" : "RPL23"
  }, {
    "@id" : 78390,
    "n" : "DAPK1"
  }, {
    "@id" : 78389,
    "n" : "MED1"
  }, {
    "@id" : 78388,
    "n" : "UNC13B"
  }, {
    "@id" : 78387,
    "n" : "SULT2A1"
  }, {
    "@id" : 78386,
    "n" : "RNF111"
  }, {
    "@id" : 78385,
    "n" : "JUNB"
  }, {
    "@id" : 78384,
    "n" : "GNAT1"
  }, {
    "@id" : 78383,
    "n" : "PLCE1"
  }, {
    "@id" : 78382,
    "n" : "FDXR"
  }, {
    "@id" : 78381,
    "n" : "STMN1"
  }, {
    "@id" : 78380,
    "n" : "MYB"
  }, {
    "@id" : 78379,
    "n" : "MYC"
  }, {
    "@id" : 78378,
    "n" : "GNAT2"
  }, {
    "@id" : 78377,
    "n" : "BACH1"
  }, {
    "@id" : 78376,
    "n" : "ENO1"
  }, {
    "@id" : 78375,
    "n" : "SERPINE1"
  }, {
    "@id" : 78374,
    "n" : "MAML1"
  }, {
    "@id" : 78373,
    "n" : "manganese(2+)"
  }, {
    "@id" : 78372,
    "n" : "TRRAP"
  }, {
    "@id" : 78371,
    "n" : "copper(2+)"
  }, {
    "@id" : 78370,
    "n" : "MAML2"
  }, {
    "@id" : 78369,
    "n" : "TRIO"
  }, {
    "@id" : 78368,
    "n" : "RPL5"
  }, {
    "@id" : 78367,
    "n" : "RB1"
  }, {
    "@id" : 78366,
    "n" : "CYFIP2"
  }, {
    "@id" : 78365,
    "n" : "TAF1"
  }, {
    "@id" : 78364,
    "n" : "RAN"
  }, {
    "@id" : 78363,
    "n" : "VIM"
  }, {
    "@id" : 78362,
    "n" : "LNX1"
  }, {
    "@id" : 78361,
    "n" : "NPHS2"
  }, {
    "@id" : 78360,
    "n" : "NPHS1"
  }, {
    "@id" : 78359,
    "n" : "MAPK11"
  }, {
    "@id" : 78358,
    "n" : "MAPK10"
  }, {
    "@id" : 78357,
    "n" : "MAPK13"
  }, {
    "@id" : 78356,
    "n" : "SOD1"
  }, {
    "@id" : 78355,
    "n" : "MAPK12"
  }, {
    "@id" : 78354,
    "n" : "ACVR2A"
  }, {
    "@id" : 78353,
    "n" : "ACVR2B"
  }, {
    "@id" : 78352,
    "n" : "SOD2"
  }, {
    "@id" : 78351,
    "n" : "MAPK14"
  }, {
    "@id" : 78350,
    "n" : "ATP2B1"
  }, {
    "@id" : 78349,
    "n" : "LAMB1"
  }, {
    "@id" : 78348,
    "n" : "PLA2G2A"
  }, {
    "@id" : 78347,
    "n" : "TAF10"
  }, {
    "@id" : 78346,
    "n" : "LAMB2"
  }, {
    "@id" : 78345,
    "n" : "EGF"
  }, {
    "@id" : 78344,
    "n" : "LAMB3"
  }, {
    "@id" : 78343,
    "n" : "TAF12"
  }, {
    "@id" : 78342,
    "n" : "NAA10"
  }, {
    "@id" : 78341,
    "n" : "PDLIM7"
  }, {
    "@id" : 78340,
    "n" : "VHL"
  }, {
    "@id" : 78339,
    "n" : "MAT2A"
  }, {
    "@id" : 78338,
    "n" : "AURKA"
  }, {
    "@id" : 78337,
    "n" : "INS"
  }, {
    "@id" : 78336,
    "n" : "AURKB"
  }, {
    "@id" : 78335,
    "n" : "PTHLH"
  }, {
    "@id" : 78334,
    "n" : "AURKC"
  }, {
    "@id" : 78333,
    "n" : "LAMA3"
  }, {
    "@id" : 78332,
    "n" : "TGFBRAP1"
  }, {
    "@id" : 78331,
    "n" : "TAF9"
  }, {
    "@id" : 78330,
    "n" : "LAMA4"
  }, {
    "@id" : 78329,
    "n" : "PNKP"
  }, {
    "@id" : 78328,
    "n" : "GOSR2"
  }, {
    "@id" : 78327,
    "n" : "PLA2G1B"
  }, {
    "@id" : 78326,
    "n" : "DCTN1"
  }, {
    "@id" : 78325,
    "n" : "LAMA1"
  }, {
    "@id" : 78324,
    "n" : "BCL2A1"
  }, {
    "@id" : 78323,
    "n" : "LAMA2"
  }, {
    "@id" : 78322,
    "n" : "LAMA5"
  }, {
    "@id" : 78321,
    "n" : "PAOX"
  }, {
    "@id" : 78320,
    "n" : "IRF9"
  }, {
    "@id" : 78319,
    "n" : "IRF5"
  }, {
    "@id" : 78318,
    "n" : "NDUFS2"
  }, {
    "@id" : 78317,
    "n" : "IRF8"
  }, {
    "@id" : 78316,
    "n" : "IRF7"
  }, {
    "@id" : 78315,
    "n" : "GORASP1"
  }, {
    "@id" : 78314,
    "n" : "IRF1"
  }, {
    "@id" : 78313,
    "n" : "HIST4H4"
  }, {
    "@id" : 78312,
    "n" : "IRF4"
  }, {
    "@id" : 78311,
    "n" : "TBC1D4"
  }, {
    "@id" : 78310,
    "n" : "CREB1"
  }, {
    "@id" : 78309,
    "n" : "VCAN"
  }, {
    "@id" : 78308,
    "n" : "CCNA1"
  }, {
    "@id" : 78307,
    "n" : "CCNA2"
  }, {
    "@id" : 78306,
    "n" : "MMP9"
  }, {
    "@id" : 78305,
    "n" : "YWHAZ"
  }, {
    "@id" : 78304,
    "n" : "ARHGEF18"
  }, {
    "@id" : 78303,
    "n" : "DDX54"
  }, {
    "@id" : 78302,
    "n" : "PLA2G4A"
  }, {
    "@id" : 78301,
    "n" : "MMP3"
  }, {
    "@id" : 78300,
    "n" : "ARHGEF17"
  }, {
    "@id" : 78299,
    "n" : "MMP2"
  }, {
    "@id" : 78298,
    "n" : "MMP1"
  }, {
    "@id" : 78297,
    "n" : "DYNLT1"
  }, {
    "@id" : 78296,
    "n" : "ARHGEF15"
  }, {
    "@id" : 78295,
    "n" : "ARHGEF12"
  }, {
    "@id" : 78294,
    "n" : "MMP7"
  }, {
    "@id" : 78293,
    "n" : "POU1F1"
  }, {
    "@id" : 78292,
    "n" : "calcium(2+)"
  }, {
    "@id" : 78291,
    "n" : "ARHGEF10"
  }, {
    "@id" : 78290,
    "n" : "ARHGEF11"
  }, {
    "@id" : 78289,
    "n" : "YWHAH"
  }, {
    "@id" : 78288,
    "n" : "ZNF385A"
  }, {
    "@id" : 78287,
    "n" : "YWHAG"
  }, {
    "@id" : 78286,
    "n" : "MLST8"
  }, {
    "@id" : 78285,
    "n" : "NUP62"
  }, {
    "@id" : 78284,
    "n" : "YWHAQ"
  }, {
    "@id" : 78283,
    "n" : "PIDD1"
  }, {
    "@id" : 78282,
    "n" : "LAMC1"
  }, {
    "@id" : 78281,
    "n" : "TRIAP1"
  }, {
    "@id" : 78280,
    "n" : "HMGB1"
  }, {
    "@id" : 78279,
    "n" : "CHD3"
  }, {
    "@id" : 78278,
    "n" : "ARHGEF10L"
  }, {
    "@id" : 78277,
    "n" : "LAMC2"
  }, {
    "@id" : 78276,
    "n" : "CHD4"
  }, {
    "@id" : 78275,
    "n" : "ILK"
  }, {
    "@id" : 78274,
    "n" : "CHD7"
  }, {
    "@id" : 78273,
    "n" : "CHD8"
  }, {
    "@id" : 78272,
    "n" : "estrogen"
  }, {
    "@id" : 78271,
    "n" : "YWHAB"
  }, {
    "@id" : 78270,
    "n" : "GSK3A"
  }, {
    "@id" : 78269,
    "n" : "GSK3B"
  }, {
    "@id" : 78268,
    "n" : "PRR5"
  }, {
    "@id" : 78267,
    "n" : "YWHAE"
  }, {
    "@id" : 78266,
    "n" : "TAB1"
  }, {
    "@id" : 78265,
    "n" : "TAB2"
  }, {
    "@id" : 78264,
    "n" : "TAF4B"
  }, {
    "@id" : 78263,
    "n" : "CYCS"
  }, {
    "@id" : 78262,
    "n" : "COL5A2"
  }, {
    "@id" : 78261,
    "n" : "FAM175A"
  }, {
    "@id" : 78260,
    "n" : "COL5A1"
  }, {
    "@id" : 78259,
    "n" : "APPBP2"
  }, {
    "@id" : 78258,
    "n" : "PROC"
  }, {
    "@id" : 78257,
    "n" : "IL5"
  }, {
    "@id" : 78256,
    "n" : "BMP2"
  }, {
    "@id" : 78255,
    "n" : "IL6"
  }, {
    "@id" : 78254,
    "n" : "IL3"
  }, {
    "@id" : 78253,
    "n" : "IL4"
  }, {
    "@id" : 78252,
    "n" : "BMP4"
  }, {
    "@id" : 78251,
    "n" : "KLHL20"
  }, {
    "@id" : 78250,
    "n" : "GULP1"
  }, {
    "@id" : 78249,
    "n" : "SSH1"
  }, {
    "@id" : 78248,
    "n" : "BMP6"
  }, {
    "@id" : 78247,
    "n" : "IL2"
  }, {
    "@id" : 78246,
    "n" : "BMP7"
  }, {
    "@id" : 78245,
    "n" : "INHBA"
  }, {
    "@id" : 78244,
    "n" : "MSN"
  }, {
    "@id" : 78243,
    "n" : "HMGA1"
  }, {
    "@id" : 78242,
    "n" : "ECD"
  }, {
    "@id" : 78241,
    "n" : "VDR"
  }, {
    "@id" : 78240,
    "n" : "HBG2"
  }, {
    "@id" : 78239,
    "n" : "ZFHX3"
  }, {
    "@id" : 78238,
    "n" : "PRNP"
  }, {
    "@id" : 78237,
    "n" : "WNT3"
  }, {
    "@id" : 78236,
    "n" : "WNT2"
  }, {
    "@id" : 78235,
    "n" : "WNT1"
  }, {
    "@id" : 78234,
    "n" : "NDUFV3"
  }, {
    "@id" : 78233,
    "n" : "TRDC"
  }, {
    "@id" : 78232,
    "n" : "KIF3A"
  }, {
    "@id" : 78231,
    "n" : "CCNB1"
  }, {
    "@id" : 78230,
    "n" : "CCNB2"
  }, {
    "@id" : 78229,
    "n" : "RASGRP3"
  }, {
    "@id" : 78228,
    "n" : "RASGRP4"
  }, {
    "@id" : 78227,
    "n" : "NDRG1"
  }, {
    "@id" : 78226,
    "n" : "RASGRP1"
  }, {
    "@id" : 78225,
    "n" : "NDRG2"
  }, {
    "@id" : 78224,
    "n" : "RASGRP2"
  }, {
    "@id" : 78223,
    "n" : "SLC1A5"
  }, {
    "@id" : 78222,
    "n" : "PSEN1"
  }, {
    "@id" : 78221,
    "n" : "KLHL13"
  }, {
    "@id" : 78220,
    "n" : "KLHL12"
  }, {
    "@id" : 78219,
    "n" : "PSEN2"
  }, {
    "@id" : 78218,
    "n" : "ARHGEF28"
  }, {
    "@id" : 78217,
    "n" : "ARHGEF25"
  }, {
    "@id" : 78216,
    "n" : "VCL"
  }, {
    "@id" : 78215,
    "n" : "UBE2V1"
  }, {
    "@id" : 78214,
    "n" : "DOK6"
  }, {
    "@id" : 78213,
    "n" : "DOK5"
  }, {
    "@id" : 78212,
    "n" : "DKC1"
  }, {
    "@id" : 78211,
    "n" : "CCNE1"
  }, {
    "@id" : 78210,
    "n" : "CD8A"
  }, {
    "@id" : 78209,
    "n" : "DOK4"
  }, {
    "@id" : 78208,
    "n" : "CCNE2"
  }, {
    "@id" : 78207,
    "n" : "CD8B"
  }, {
    "@id" : 78206,
    "n" : "DOK2"
  }, {
    "@id" : 78205,
    "n" : "DOK1"
  }, {
    "@id" : 78204,
    "n" : "SUPT7L"
  }, {
    "@id" : 78203,
    "n" : "PRLR"
  }, {
    "@id" : 78202,
    "n" : "NPNT"
  }, {
    "@id" : 78201,
    "n" : "CYBA"
  }, {
    "@id" : 78200,
    "n" : "CYBB"
  }, {
    "@id" : 78199,
    "n" : "G6PC"
  }, {
    "@id" : 78198,
    "n" : "PDGFRA"
  }, {
    "@id" : 78197,
    "n" : "EOMES"
  }, {
    "@id" : 78196,
    "n" : "PDGFRB"
  }, {
    "@id" : 78195,
    "n" : "SH3GL1"
  }, {
    "@id" : 78194,
    "n" : "SH3GL2"
  }, {
    "@id" : 78193,
    "n" : "RGS9"
  }, {
    "@id" : 78192,
    "n" : "CAPN1"
  }, {
    "@id" : 78191,
    "n" : "SNIP1"
  }, {
    "@id" : 78190,
    "n" : "EP300"
  }, {
    "@id" : 78189,
    "n" : "CAPN2"
  }, {
    "@id" : 78188,
    "n" : "NPPA"
  }, {
    "@id" : 78187,
    "n" : "KIF5B"
  }, {
    "@id" : 78186,
    "n" : "RGS1"
  }, {
    "@id" : 78185,
    "n" : "CCND1"
  }, {
    "@id" : 78184,
    "n" : "RGS3"
  }, {
    "@id" : 78183,
    "n" : "CCND2"
  }, {
    "@id" : 78182,
    "n" : "CCND3"
  }, {
    "@id" : 78181,
    "n" : "MPO"
  }, {
    "@id" : 78180,
    "n" : "IHH"
  }, {
    "@id" : 78179,
    "n" : "TRAC"
  }, {
    "@id" : 78178,
    "n" : "CD80"
  }, {
    "@id" : 78177,
    "n" : "MPG"
  }, {
    "@id" : 78176,
    "n" : "CD82"
  }, {
    "@id" : 78175,
    "n" : "DCLRE1C"
  }, {
    "@id" : 78174,
    "n" : "ERCC6L"
  }, {
    "@id" : 78173,
    "n" : "DCLRE1B"
  }, {
    "@id" : 78172,
    "n" : "FOXA1"
  }, {
    "@id" : 78171,
    "n" : "CD86"
  }, {
    "@id" : 78170,
    "n" : "IL17A"
  }, {
    "@id" : 78169,
    "n" : "FOXA2"
  }, {
    "@id" : 78168,
    "n" : "SPC24"
  }, {
    "@id" : 78167,
    "n" : "FOXA3"
  }, {
    "@id" : 78166,
    "n" : "IL17F"
  }, {
    "@id" : 78165,
    "n" : "CCNG1"
  }, {
    "@id" : 78164,
    "n" : "NEDD4"
  }, {
    "@id" : 78163,
    "n" : "GPAM"
  }, {
    "@id" : 78162,
    "n" : "PER1"
  }, {
    "@id" : 78161,
    "n" : "PER2"
  }, {
    "@id" : 78160,
    "n" : "FKBP1A"
  }, {
    "@id" : 78159,
    "n" : "MIB1"
  }, {
    "@id" : 78158,
    "n" : "PPP1CA"
  }, {
    "@id" : 78157,
    "n" : "PLEKHA7"
  }, {
    "@id" : 78156,
    "n" : "RPA2"
  }, {
    "@id" : 78155,
    "n" : "HUWE1"
  }, {
    "@id" : 78154,
    "n" : "RPA1"
  }, {
    "@id" : 78153,
    "n" : "PLEKHA2"
  }, {
    "@id" : 78152,
    "n" : "PLEKHA1"
  }, {
    "@id" : 78151,
    "n" : "CD72"
  }, {
    "@id" : 78150,
    "n" : "NPM1"
  }, {
    "@id" : 78149,
    "n" : "CD74"
  }, {
    "@id" : 78148,
    "n" : "PAK4"
  }, {
    "@id" : 78147,
    "n" : "RXRG"
  }, {
    "@id" : 78146,
    "n" : "PAK2"
  }, {
    "@id" : 78145,
    "n" : "PAK3"
  }, {
    "@id" : 78144,
    "n" : "GPC2"
  }, {
    "@id" : 78143,
    "n" : "GPC3"
  }, {
    "@id" : 78142,
    "n" : "HSF1"
  }, {
    "@id" : 78141,
    "n" : "PERP"
  }, {
    "@id" : 78140,
    "n" : "GPC1"
  }, {
    "@id" : 78139,
    "n" : "HSF2"
  }, {
    "@id" : 78138,
    "n" : "RXRA"
  }, {
    "@id" : 78137,
    "n" : "HIST2H4B"
  }, {
    "@id" : 78136,
    "n" : "PAK1"
  }, {
    "@id" : 78135,
    "n" : "RXRB"
  }, {
    "@id" : 78134,
    "n" : "HIST2H4A"
  }, {
    "@id" : 78133,
    "n" : "CAMKK2"
  }, {
    "@id" : 78132,
    "n" : "NEDD8"
  }, {
    "@id" : 78131,
    "n" : "TXLNG"
  }, {
    "@id" : 78130,
    "n" : "XIAP"
  }, {
    "@id" : 78129,
    "n" : "TMPRSS2"
  }, {
    "@id" : 78128,
    "n" : "FAAP24"
  }, {
    "@id" : 78127,
    "n" : "CD44"
  }, {
    "@id" : 78126,
    "n" : "SFI1"
  }, {
    "@id" : 78125,
    "n" : "CD47"
  }, {
    "@id" : 78124,
    "n" : "NCOA7"
  }, {
    "@id" : 78123,
    "n" : "KIF2C"
  }, {
    "@id" : 78122,
    "n" : "CSDE1"
  }, {
    "@id" : 78121,
    "n" : "CTTN"
  }, {
    "@id" : 78120,
    "n" : "KIF2A"
  }, {
    "@id" : 78119,
    "n" : "sphingosine 1-phosphate"
  }, {
    "@id" : 78118,
    "n" : "ENAH"
  }, {
    "@id" : 78117,
    "n" : "LAT2"
  }, {
    "@id" : 78116,
    "n" : "RGMA"
  }, {
    "@id" : 78115,
    "n" : "SUPT3H"
  }, {
    "@id" : 78114,
    "n" : "RGMB"
  }, {
    "@id" : 78113,
    "n" : "KIF23"
  }, {
    "@id" : 78112,
    "n" : "NCOA4"
  }, {
    "@id" : 78111,
    "n" : "NCOA3"
  }, {
    "@id" : 78110,
    "n" : "NCOA6"
  }, {
    "@id" : 78109,
    "n" : "DBNL"
  }, {
    "@id" : 78108,
    "n" : "NCOA2"
  }, {
    "@id" : 78107,
    "n" : "NCOA1"
  }, {
    "@id" : 78106,
    "n" : "NDEL1"
  }, {
    "@id" : 78105,
    "n" : "CD34"
  }, {
    "@id" : 78104,
    "n" : "CTSD"
  }, {
    "@id" : 78103,
    "n" : "CCR5"
  }, {
    "@id" : 78102,
    "n" : "ACADM"
  }, {
    "@id" : 78101,
    "n" : "CTSG"
  }, {
    "@id" : 78100,
    "n" : "choline"
  }, {
    "@id" : 78099,
    "n" : "HNF4A"
  }, {
    "@id" : 78098,
    "n" : "GNGT2"
  }, {
    "@id" : 78097,
    "n" : "GNGT1"
  }, {
    "@id" : 78096,
    "n" : "1-phosphatidyl-1D-myo-inositol 4-phosphate"
  }, {
    "@id" : 78095,
    "n" : "CHRDL1"
  }, {
    "@id" : 78094,
    "n" : "CD3D"
  }, {
    "@id" : 78093,
    "n" : "BMI1"
  }, {
    "@id" : 78092,
    "n" : "AATF"
  }, {
    "@id" : 78091,
    "n" : "BRCA2"
  }, {
    "@id" : 78090,
    "n" : "CD3E"
  }, {
    "@id" : 78089,
    "n" : "PTPRK"
  }, {
    "@id" : 78088,
    "n" : "WASL"
  }, {
    "@id" : 78087,
    "n" : "BRCA1"
  }, {
    "@id" : 78086,
    "n" : "AP2A1"
  }, {
    "@id" : 78085,
    "n" : "PTPRJ"
  }, {
    "@id" : 78084,
    "n" : "CD3G"
  }, {
    "@id" : 78083,
    "n" : "PTPRM"
  }, {
    "@id" : 78082,
    "n" : "PTPRO"
  }, {
    "@id" : 78081,
    "n" : "SUV39H1"
  }, {
    "@id" : 78080,
    "n" : "TNFRSF13B"
  }, {
    "@id" : 78079,
    "n" : "CD40"
  }, {
    "@id" : 78078,
    "n" : "CD22"
  }, {
    "@id" : 78077,
    "n" : "CTRC"
  }, {
    "@id" : 78076,
    "n" : "CALM2"
  }, {
    "@id" : 78075,
    "n" : "CALM1"
  }, {
    "@id" : 78074,
    "n" : "CALM3"
  }, {
    "@id" : 78073,
    "n" : "CD28"
  }, {
    "@id" : 78072,
    "n" : "ID1"
  }, {
    "@id" : 78071,
    "n" : "ID2"
  }, {
    "@id" : 78070,
    "n" : "TH"
  }, {
    "@id" : 78069,
    "n" : "TF"
  }, {
    "@id" : 78068,
    "n" : "MYLPF"
  }, {
    "@id" : 78067,
    "n" : "RPE65"
  }, {
    "@id" : 78066,
    "n" : "XRCC1"
  }, {
    "@id" : 78065,
    "n" : "XRCC3"
  }, {
    "@id" : 78064,
    "n" : "XRCC5"
  }, {
    "@id" : 78063,
    "n" : "IQSEC1"
  }, {
    "@id" : 78062,
    "n" : "FOXF1"
  }, {
    "@id" : 78061,
    "n" : "CRADD"
  }, {
    "@id" : 78060,
    "n" : "XRCC4"
  }, {
    "@id" : 78059,
    "n" : "XRCC6"
  }, {
    "@id" : 78058,
    "n" : "PAG1"
  }, {
    "@id" : 78057,
    "n" : "RAB11FIP3"
  }, {
    "@id" : 78056,
    "n" : "A2M"
  }, {
    "@id" : 78055,
    "n" : "SCN3B"
  }, {
    "@id" : 78054,
    "n" : "CD14"
  }, {
    "@id" : 78053,
    "n" : "PENK"
  }, {
    "@id" : 78052,
    "n" : "CD19"
  }, {
    "@id" : 78051,
    "n" : "PCBP4"
  }, {
    "@id" : 78050,
    "n" : "SNX2"
  }, {
    "@id" : 78049,
    "n" : "APH1B"
  }, {
    "@id" : 78048,
    "n" : "SNX1"
  }, {
    "@id" : 78047,
    "n" : "APH1A"
  }, {
    "@id" : 78046,
    "n" : "PIK3R6"
  }, {
    "@id" : 78045,
    "n" : "EVPL"
  }, {
    "@id" : 78044,
    "n" : "MST1R"
  }, {
    "@id" : 78043,
    "n" : "PIK3R1"
  }, {
    "@id" : 78042,
    "n" : "PPP1R3A"
  }, {
    "@id" : 78041,
    "n" : "ATP5J"
  }, {
    "@id" : 78040,
    "n" : "1-phosphatidyl-1D-myo-inositol 3,4,5-trisphosphate"
  }, {
    "@id" : 78039,
    "n" : "FOXG1"
  }, {
    "@id" : 78038,
    "n" : "EPHA2"
  }, {
    "@id" : 78037,
    "n" : "STX1A"
  }, {
    "@id" : 78036,
    "n" : "EPHA3"
  }, {
    "@id" : 78035,
    "n" : "HIST2H3C"
  }, {
    "@id" : 78034,
    "n" : "SPATA18"
  }, {
    "@id" : 78033,
    "n" : "EPHA1"
  }, {
    "@id" : 78032,
    "n" : "HIST2H3D"
  }, {
    "@id" : 78031,
    "n" : "KIF20A"
  }, {
    "@id" : 78030,
    "n" : "ULK1"
  }, {
    "@id" : 78029,
    "n" : "ULK2"
  }, {
    "@id" : 78028,
    "n" : "SPATA13"
  }, {
    "@id" : 78027,
    "n" : "HIST2H3A"
  }, {
    "@id" : 78026,
    "n" : "SFRP1"
  }, {
    "@id" : 78025,
    "n" : "PISD"
  }, {
    "@id" : 78024,
    "n" : "EREG"
  }, {
    "@id" : 78023,
    "n" : "HNF1A"
  }, {
    "@id" : 78022,
    "n" : "HFE2"
  }, {
    "@id" : 78021,
    "n" : "FOXH1"
  }, {
    "@id" : 78020,
    "n" : "NSMCE3"
  }, {
    "@id" : 78019,
    "n" : "EPHA8"
  }, {
    "@id" : 78018,
    "n" : "EPHA6"
  }, {
    "@id" : 78017,
    "n" : "EPHA7"
  }, {
    "@id" : 78016,
    "n" : "EPHA4"
  }, {
    "@id" : 78015,
    "n" : "ACVR1"
  }, {
    "@id" : 78014,
    "n" : "EPHA5"
  }, {
    "@id" : 78013,
    "n" : "EPHB3"
  }, {
    "@id" : 78012,
    "n" : "EPHB4"
  }, {
    "@id" : 78011,
    "n" : "EPHB1"
  }, {
    "@id" : 78010,
    "n" : "EPHB2"
  }, {
    "@id" : 78009,
    "n" : "IL12A"
  }, {
    "@id" : 78008,
    "n" : "RCC1"
  }, {
    "@id" : 78007,
    "n" : "IL12B"
  }, {
    "@id" : 78006,
    "n" : "RASSF5"
  }, {
    "@id" : 78005,
    "n" : "RASSF1"
  }, {
    "@id" : 78004,
    "n" : "UXT"
  }, {
    "@id" : 78003,
    "n" : "UBE2L3"
  }, {
    "@id" : 78002,
    "n" : "ARR3"
  }, {
    "@id" : 78001,
    "n" : "PRF1"
  }, {
    "@id" : 78000,
    "n" : "CCNH"
  }, {
    "@id" : 77999,
    "n" : "KDELR1"
  }, {
    "@id" : 77998,
    "n" : "CCNK"
  }, {
    "@id" : 77997,
    "n" : "SPON2"
  }, {
    "@id" : 77996,
    "n" : "EIF4A1"
  }, {
    "@id" : 77995,
    "n" : "PVRL1"
  }, {
    "@id" : 77994,
    "n" : "PTPN2"
  }, {
    "@id" : 77993,
    "n" : "PVRL2"
  }, {
    "@id" : 77992,
    "n" : "PVRL3"
  }, {
    "@id" : 77991,
    "n" : "FCGR2B"
  }, {
    "@id" : 77990,
    "n" : "PTPN7"
  }, {
    "@id" : 77989,
    "n" : "CCM2"
  }, {
    "@id" : 77988,
    "n" : "PTPN6"
  }, {
    "@id" : 77987,
    "n" : "MGP"
  }, {
    "@id" : 77986,
    "n" : "PRC1"
  }, {
    "@id" : 77985,
    "n" : "FCGR2A"
  }, {
    "@id" : 77984,
    "n" : "BAIAP2"
  }, {
    "@id" : 77983,
    "n" : "PPP1R14C"
  }, {
    "@id" : 77982,
    "n" : "PPP1R14B"
  }, {
    "@id" : 77981,
    "n" : "PPP1R14A"
  }, {
    "@id" : 77980,
    "n" : "LINGO1"
  }, {
    "@id" : 77979,
    "n" : "PTPN1"
  }, {
    "@id" : 77978,
    "n" : "CTHRC1"
  }, {
    "@id" : 77977,
    "n" : "SH2B2"
  }, {
    "@id" : 77976,
    "n" : "SH2B3"
  }, {
    "@id" : 77975,
    "n" : "SAP18"
  }, {
    "@id" : 77974,
    "n" : "CCL2"
  }, {
    "@id" : 77973,
    "n" : "CCL3"
  }, {
    "@id" : 77972,
    "n" : "SH3BP5"
  }, {
    "@id" : 77971,
    "n" : "TP53INP1"
  }, {
    "@id" : 77970,
    "n" : "SH3BP2"
  }, {
    "@id" : 77969,
    "n" : "CCL4"
  }, {
    "@id" : 77968,
    "n" : "KATNA1"
  }, {
    "@id" : 77967,
    "n" : "CCL5"
  }, {
    "@id" : 77966,
    "n" : "PARD6A"
  }, {
    "@id" : 77965,
    "n" : "LRP6"
  }, {
    "@id" : 77964,
    "n" : "LRP8"
  }, {
    "@id" : 77963,
    "n" : "NTN1"
  }, {
    "@id" : 77962,
    "n" : "PPM1D"
  }, {
    "@id" : 77961,
    "n" : "LRP2"
  }, {
    "@id" : 77960,
    "n" : "PPM1J"
  }, {
    "@id" : 77959,
    "n" : "FURIN"
  }, {
    "@id" : 77958,
    "n" : "LRP5"
  }, {
    "@id" : 77957,
    "n" : "LRP1"
  }, {
    "@id" : 77956,
    "n" : "RETNLB"
  }, {
    "@id" : 77955,
    "n" : "PPP1R15A"
  }, {
    "@id" : 77954,
    "n" : "BIRC3"
  }, {
    "@id" : 77953,
    "n" : "BIRC2"
  }, {
    "@id" : 77952,
    "n" : "MET"
  }, {
    "@id" : 77951,
    "n" : "BIRC5"
  }, {
    "@id" : 77950,
    "n" : "SNURF"
  }, {
    "@id" : 77949,
    "n" : "PIK3CA"
  }, {
    "@id" : 77948,
    "n" : "PPM1A"
  }, {
    "@id" : 77947,
    "n" : "ARNT"
  }, {
    "@id" : 77946,
    "n" : "DST"
  }, {
    "@id" : 77945,
    "n" : "KSR1"
  }, {
    "@id" : 77944,
    "n" : "PPP1R12A"
  }, {
    "@id" : 77943,
    "n" : "HSP90AA1"
  }, {
    "@id" : 77942,
    "n" : "DSP"
  }, {
    "@id" : 77941,
    "n" : "PTCRA"
  }, {
    "@id" : 77940,
    "n" : "NCK1"
  }, {
    "@id" : 77939,
    "n" : "PELP1"
  }, {
    "@id" : 77938,
    "n" : "EDIL3"
  }, {
    "@id" : 77937,
    "n" : "ERC1"
  }, {
    "@id" : 77936,
    "n" : "DGCR8"
  }, {
    "@id" : 77935,
    "n" : "NCK2"
  }, {
    "@id" : 77934,
    "n" : "SUMO2"
  }, {
    "@id" : 77933,
    "n" : "MDK"
  }, {
    "@id" : 77932,
    "n" : "PPP1R13L"
  }, {
    "@id" : 77931,
    "n" : "SUMO1"
  }, {
    "@id" : 77930,
    "n" : "PIK3CG"
  }, {
    "@id" : 77929,
    "n" : "FOXM1"
  }, {
    "@id" : 77928,
    "n" : "PIK3CB"
  }, {
    "@id" : 77927,
    "n" : "ARRB2"
  }, {
    "@id" : 77926,
    "n" : "FASLG"
  }, {
    "@id" : 77925,
    "n" : "ARRB1"
  }, {
    "@id" : 77924,
    "n" : "FHL2"
  }, {
    "@id" : 77923,
    "n" : "LECT2"
  }, {
    "@id" : 77922,
    "n" : "RASGRF1"
  }, {
    "@id" : 77921,
    "n" : "RASGRF2"
  }, {
    "@id" : 77920,
    "n" : "FLT4"
  }, {
    "@id" : 77919,
    "n" : "reactive oxygen species"
  }, {
    "@id" : 77918,
    "n" : "PPP1R13B"
  }, {
    "@id" : 77917,
    "n" : "HSP90AB1"
  }, {
    "@id" : 77916,
    "n" : "FLT1"
  }, {
    "@id" : 77915,
    "n" : "SLC25A3"
  }, {
    "@id" : 77914,
    "n" : "MYD88"
  }, {
    "@id" : 77913,
    "n" : "MDM4"
  }, {
    "@id" : 77912,
    "n" : "PIN1"
  }, {
    "@id" : 77911,
    "n" : "HLA-DRA"
  }, {
    "@id" : 77910,
    "n" : "MDM2"
  }, {
    "@id" : 77909,
    "n" : "STK26"
  }, {
    "@id" : 77908,
    "n" : "PTPRA"
  }, {
    "@id" : 77907,
    "n" : "PTPRC"
  }, {
    "@id" : 77906,
    "n" : "RGCC"
  }, {
    "@id" : 77905,
    "n" : "TFCP2"
  }, {
    "@id" : 77904,
    "n" : "CXCL12"
  }, {
    "@id" : 77903,
    "n" : "CXCL11"
  }, {
    "@id" : 77902,
    "n" : "PTPRE"
  }, {
    "@id" : 77901,
    "n" : "CXCL10"
  }, {
    "@id" : 77900,
    "n" : "TNFRSF10D"
  }, {
    "@id" : 77899,
    "n" : "NFKB2"
  }, {
    "@id" : 77898,
    "n" : "AICDA"
  }, {
    "@id" : 77897,
    "n" : "NFKB1"
  }, {
    "@id" : 77896,
    "n" : "EEF2"
  }, {
    "@id" : 77895,
    "n" : "TNFRSF10A"
  }, {
    "@id" : 77894,
    "n" : "TNFRSF10B"
  }, {
    "@id" : 77893,
    "n" : "TNFRSF10C"
  }, {
    "@id" : 77892,
    "n" : "BDNF"
  }, {
    "@id" : 77891,
    "n" : "KIRREL"
  }, {
    "@id" : 77890,
    "n" : "ZBTB17"
  }, {
    "@id" : 77889,
    "n" : "KL"
  }, {
    "@id" : 77888,
    "n" : "SOCS5"
  }, {
    "@id" : 77887,
    "n" : "BCL2L14"
  }, {
    "@id" : 77886,
    "n" : "EVI5"
  }, {
    "@id" : 77885,
    "n" : "E4F1"
  }, {
    "@id" : 77884,
    "n" : "STK36"
  }, {
    "@id" : 77883,
    "n" : "SOCS1"
  }, {
    "@id" : 77882,
    "n" : "BCL2L11"
  }, {
    "@id" : 77881,
    "n" : "SOCS3"
  }, {
    "@id" : 77880,
    "n" : "SOCS2"
  }, {
    "@id" : 77879,
    "n" : "SLC9A1"
  }, {
    "@id" : 77878,
    "n" : "FOXO1"
  }, {
    "@id" : 77877,
    "n" : "FOXO3"
  }, {
    "@id" : 77876,
    "n" : "FOXO4"
  }, {
    "@id" : 77875,
    "n" : "STK39"
  }, {
    "@id" : 77874,
    "n" : "MAX"
  }, {
    "@id" : 77873,
    "n" : "PFKFB3"
  }, {
    "@id" : 77872,
    "n" : "S100A7"
  }, {
    "@id" : 77871,
    "n" : "NSMAF"
  }, {
    "@id" : 77870,
    "n" : "S100A8"
  }, {
    "@id" : 77869,
    "n" : "KPNB1"
  }, {
    "@id" : 77868,
    "n" : "SQSTM1"
  }, {
    "@id" : 77867,
    "n" : "S100A9"
  }, {
    "@id" : 77866,
    "n" : "ROR2"
  }, {
    "@id" : 77865,
    "n" : "MAPKAPK5"
  }, {
    "@id" : 77864,
    "n" : "MAPKAPK2"
  }, {
    "@id" : 77863,
    "n" : "MAK"
  }, {
    "@id" : 77862,
    "n" : "MAPKAPK3"
  }, {
    "@id" : 77861,
    "n" : "ACAP1"
  }, {
    "@id" : 77860,
    "n" : "MAF"
  }, {
    "@id" : 77859,
    "n" : "ACAP2"
  }, {
    "@id" : 77858,
    "n" : "SLC9A3"
  }, {
    "@id" : 77857,
    "n" : "RBX1"
  }, {
    "@id" : 77856,
    "n" : "SAP30"
  }, {
    "@id" : 77855,
    "n" : "FOXP3"
  }, {
    "@id" : 77854,
    "n" : "TICAM1"
  }, {
    "@id" : 77853,
    "n" : "ZBTB33"
  }, {
    "@id" : 77852,
    "n" : "S100A2"
  }, {
    "@id" : 77851,
    "n" : "TICAM2"
  }, {
    "@id" : 77850,
    "n" : "KPNA1"
  }, {
    "@id" : 77849,
    "n" : "AP2M1"
  }, {
    "@id" : 77848,
    "n" : "PITX2"
  }, {
    "@id" : 77847,
    "n" : "KPNA2"
  }, {
    "@id" : 77846,
    "n" : "LEPR"
  }, {
    "@id" : 77845,
    "n" : "PIM1"
  }, {
    "@id" : 77844,
    "n" : "RUVBL1"
  }, {
    "@id" : 77843,
    "n" : "SESN1"
  }, {
    "@id" : 77842,
    "n" : "RUVBL2"
  }, {
    "@id" : 77841,
    "n" : "STK11"
  }, {
    "@id" : 77840,
    "n" : "YY1"
  }, {
    "@id" : 77839,
    "n" : "CTGF"
  }, {
    "@id" : 77838,
    "n" : "SAT1"
  }, {
    "@id" : 77837,
    "n" : "CXCL13"
  }, {
    "@id" : 77836,
    "n" : "RORA"
  }, {
    "@id" : 77835,
    "n" : "F13A1"
  }, {
    "@id" : 77834,
    "n" : "UBE2D1"
  }, {
    "@id" : 77833,
    "n" : "UBE2D3"
  }, {
    "@id" : 77832,
    "n" : "CSE1L"
  }, {
    "@id" : 77831,
    "n" : "UBE2D2"
  }, {
    "@id" : 77830,
    "n" : "NCF2"
  }, {
    "@id" : 77829,
    "n" : "NCF1"
  }, {
    "@id" : 77828,
    "n" : "2-arachidonoylglycerol"
  }, {
    "@id" : 77827,
    "n" : "FABP4"
  }, {
    "@id" : 77826,
    "n" : "APITD1"
  }, {
    "@id" : 77825,
    "n" : "GATAD2A"
  }, {
    "@id" : 77824,
    "n" : "GATAD2B"
  }, {
    "@id" : 77823,
    "n" : "STAT3"
  }, {
    "@id" : 77822,
    "n" : "STAT2"
  }, {
    "@id" : 77821,
    "n" : "STAT1"
  }, {
    "@id" : 77820,
    "n" : "YKT6"
  }, {
    "@id" : 77819,
    "n" : "MEF2D"
  }, {
    "@id" : 77818,
    "n" : "STAT6"
  }, {
    "@id" : 77817,
    "n" : "PMS2"
  }, {
    "@id" : 77816,
    "n" : "FLNA"
  }, {
    "@id" : 77815,
    "n" : "STAT4"
  }, {
    "@id" : 77814,
    "n" : "UCP2"
  }, {
    "@id" : 77813,
    "n" : "NTF3"
  }, {
    "@id" : 77812,
    "n" : "BGLAP"
  }, {
    "@id" : 77811,
    "n" : "GGA3"
  }, {
    "@id" : 77810,
    "n" : "MYCT1"
  }, {
    "@id" : 77809,
    "n" : "NTF4"
  }, {
    "@id" : 77808,
    "n" : "PTGS2"
  }, {
    "@id" : 77807,
    "n" : "RPS27L"
  }, {
    "@id" : 77806,
    "n" : "HTT"
  }, {
    "@id" : 77805,
    "n" : "COL11A2"
  }, {
    "@id" : 77804,
    "n" : "COL11A1"
  }, {
    "@id" : 77803,
    "n" : "TMF1"
  }, {
    "@id" : 77802,
    "n" : "VAMP3"
  }, {
    "@id" : 77801,
    "n" : "ARF6"
  }, {
    "@id" : 77800,
    "n" : "ARF5"
  }, {
    "@id" : 77799,
    "n" : "VAMP2"
  }, {
    "@id" : 77798,
    "n" : "lipid"
  }, {
    "@id" : 77797,
    "n" : "BDH1"
  }, {
    "@id" : 77796,
    "n" : "PSMA3"
  }, {
    "@id" : 77795,
    "n" : "SIRT3"
  }, {
    "@id" : 77794,
    "n" : "SRP9"
  }, {
    "@id" : 77793,
    "n" : "SIRT2"
  }, {
    "@id" : 77792,
    "n" : "HIST2H2BE"
  }, {
    "@id" : 77791,
    "n" : "POU5F1"
  }, {
    "@id" : 77790,
    "n" : "SIRT1"
  }, {
    "@id" : 77789,
    "n" : "F2"
  }, {
    "@id" : 77788,
    "n" : "DNTT"
  }, {
    "@id" : 77787,
    "n" : "MYOF"
  }, {
    "@id" : 77786,
    "n" : "ACTL6A"
  }, {
    "@id" : 77785,
    "n" : "NSUN2"
  }, {
    "@id" : 77784,
    "n" : "ARG1"
  }, {
    "@id" : 77783,
    "n" : "RIPK2"
  }, {
    "@id" : 77782,
    "n" : "DFFA"
  }, {
    "@id" : 77781,
    "n" : "DFFB"
  }, {
    "@id" : 77780,
    "n" : "MYOG"
  }, {
    "@id" : 77779,
    "n" : "APPL1"
  }, {
    "@id" : 77778,
    "n" : "IKBKG"
  }, {
    "@id" : 77777,
    "n" : "CTLA4"
  }, {
    "@id" : 77776,
    "n" : "HEY2"
  }, {
    "@id" : 77775,
    "n" : "HEY1"
  }, {
    "@id" : 77774,
    "n" : "TUBA1A"
  }, {
    "@id" : 77773,
    "n" : "TUBA1B"
  }, {
    "@id" : 77772,
    "n" : "IKBKB"
  }, {
    "@id" : 77771,
    "n" : "HIST2H2AC"
  }, {
    "@id" : 77770,
    "n" : "AREG"
  }, {
    "@id" : 77769,
    "n" : "NCAN"
  }, {
    "@id" : 77768,
    "n" : "ARF1"
  }, {
    "@id" : 77767,
    "n" : "PIGR"
  }, {
    "@id" : 77766,
    "n" : "ARF4"
  }, {
    "@id" : 77765,
    "n" : "HRK"
  }, {
    "@id" : 77764,
    "n" : "NOX1"
  }, {
    "@id" : 77763,
    "n" : "NOX4"
  }, {
    "@id" : 77762,
    "n" : "TDP2"
  }, {
    "@id" : 77761,
    "n" : "COL1A2"
  }, {
    "@id" : 77760,
    "n" : "COL1A1"
  }, {
    "@id" : 77759,
    "n" : "CP"
  }, {
    "@id" : 77758,
    "n" : "NR0B2"
  }, {
    "@id" : 77757,
    "n" : "GRIN2B"
  }, {
    "@id" : 77756,
    "n" : "LYZ"
  }, {
    "@id" : 77755,
    "n" : "NR0B1"
  }, {
    "@id" : 77754,
    "n" : "ABCA3"
  }, {
    "@id" : 77753,
    "n" : "COL24A1"
  }, {
    "@id" : 77752,
    "n" : "PRRT2"
  }, {
    "@id" : 77751,
    "n" : "NGFR"
  }, {
    "@id" : 77750,
    "n" : "ABCA1"
  }, {
    "@id" : 77749,
    "n" : "LYN"
  }, {
    "@id" : 77748,
    "n" : "PPARGC1A"
  }, {
    "@id" : 77747,
    "n" : "MYO6"
  }, {
    "@id" : 77746,
    "n" : "GRIN2A"
  }, {
    "@id" : 77745,
    "n" : "C3"
  }, {
    "@id" : 77744,
    "n" : "NCAPH"
  }, {
    "@id" : 77743,
    "n" : "IQGAP3"
  }, {
    "@id" : 77742,
    "n" : "OAZ1"
  }, {
    "@id" : 77741,
    "n" : "THY1"
  }, {
    "@id" : 77740,
    "n" : "FPR2"
  }, {
    "@id" : 77739,
    "n" : "IQGAP1"
  }, {
    "@id" : 77738,
    "n" : "FPR3"
  }, {
    "@id" : 77737,
    "n" : "NCAPG"
  }, {
    "@id" : 77736,
    "n" : "FPR1"
  }, {
    "@id" : 77735,
    "n" : "AGAP2"
  }, {
    "@id" : 77734,
    "n" : "DHH"
  }, {
    "@id" : 77733,
    "n" : "ABCB1"
  }, {
    "@id" : 77732,
    "n" : "ZNF274"
  }, {
    "@id" : 77731,
    "n" : "PIF1"
  }, {
    "@id" : 77730,
    "n" : "NGEF"
  }, {
    "@id" : 77729,
    "n" : "MYL9"
  }, {
    "@id" : 77728,
    "n" : "RBP1"
  }, {
    "@id" : 77727,
    "n" : "MYL2"
  }, {
    "@id" : 77726,
    "n" : "MYL1"
  }, {
    "@id" : 77725,
    "n" : "PRKAR1A"
  }, {
    "@id" : 77724,
    "n" : "RBP2"
  }, {
    "@id" : 77723,
    "n" : "PRKAR1B"
  }, {
    "@id" : 77722,
    "n" : "ZFYVE16"
  }, {
    "@id" : 77721,
    "n" : "NGFRAP1"
  }, {
    "@id" : 77720,
    "n" : "AR"
  }, {
    "@id" : 77719,
    "n" : "SCAMP2"
  }, {
    "@id" : 77718,
    "n" : "SND1"
  }, {
    "@id" : 77717,
    "n" : "DICER1"
  }, {
    "@id" : 77716,
    "n" : "CSNK2A1"
  }, {
    "@id" : 77715,
    "n" : "DAXX"
  }, {
    "@id" : 77714,
    "n" : "MEF2C"
  }, {
    "@id" : 77713,
    "n" : "HES6"
  }, {
    "@id" : 77712,
    "n" : "MEF2A"
  }, {
    "@id" : 77711,
    "n" : "LRAT"
  }, {
    "@id" : 77710,
    "n" : "TRBC1"
  }, {
    "@id" : 77709,
    "n" : "RABGEF1"
  }, {
    "@id" : 77708,
    "n" : "PREX1"
  }, {
    "@id" : 77707,
    "n" : "PREX2"
  }, {
    "@id" : 77706,
    "n" : "ZFYVE28"
  }, {
    "@id" : 77705,
    "n" : "MYLK"
  }, {
    "@id" : 77704,
    "n" : "CLDN1"
  }, {
    "@id" : 77703,
    "n" : "RBPJ"
  }, {
    "@id" : 77702,
    "n" : "FZD10"
  }, {
    "@id" : 77701,
    "n" : "C4BPB"
  }, {
    "@id" : 77700,
    "n" : "C4BPA"
  }, {
    "@id" : 77699,
    "n" : "EHMT2"
  }, {
    "@id" : 77698,
    "n" : "ZFYVE9"
  }, {
    "@id" : 77697,
    "n" : "MDC1"
  }, {
    "@id" : 77696,
    "n" : "USP6NL"
  }, {
    "@id" : 77695,
    "n" : "PPP2R2B"
  }, {
    "@id" : 77694,
    "n" : "RPS6KB1"
  }, {
    "@id" : 77693,
    "n" : "DES"
  }, {
    "@id" : 77692,
    "n" : "WEE1"
  }, {
    "@id" : 77691,
    "n" : "PPP2R3B"
  }, {
    "@id" : 77690,
    "n" : "PDX1"
  }, {
    "@id" : 77689,
    "n" : "LIMK1"
  }, {
    "@id" : 77688,
    "n" : "LIMK2"
  }, {
    "@id" : 77687,
    "n" : "NOS3"
  }, {
    "@id" : 77686,
    "n" : "NOS2"
  }, {
    "@id" : 77685,
    "n" : "KDM4C"
  }, {
    "@id" : 77684,
    "n" : "TCF7L1"
  }, {
    "@id" : 77683,
    "n" : "TCF7L2"
  }, {
    "@id" : 77682,
    "n" : "GBP3"
  }, {
    "@id" : 77681,
    "n" : "SNCA"
  }, {
    "@id" : 77680,
    "n" : "MAPK3"
  }, {
    "@id" : 77679,
    "n" : "HES5"
  }, {
    "@id" : 77678,
    "n" : "BUB1"
  }, {
    "@id" : 77677,
    "n" : "BUB3"
  }, {
    "@id" : 77676,
    "n" : "HES1"
  }, {
    "@id" : 77675,
    "n" : "MAPK1"
  }, {
    "@id" : 77674,
    "n" : "GNA12"
  }, {
    "@id" : 77673,
    "n" : "FAM120B"
  }, {
    "@id" : 77672,
    "n" : "GNA11"
  }, {
    "@id" : 77671,
    "n" : "HLX"
  }, {
    "@id" : 77670,
    "n" : "MAPK7"
  }, {
    "@id" : 77669,
    "n" : "GNA15"
  }, {
    "@id" : 77668,
    "n" : "MAPK8"
  }, {
    "@id" : 77667,
    "n" : "MAPK9"
  }, {
    "@id" : 77666,
    "n" : "GNA14"
  }, {
    "@id" : 77665,
    "n" : "GNA13"
  }, {
    "@id" : 77664,
    "n" : "NR2C1"
  }, {
    "@id" : 77663,
    "n" : "THBS1"
  }, {
    "@id" : 77662,
    "n" : "THBS2"
  }, {
    "@id" : 77661,
    "n" : "NR2C2"
  }, {
    "@id" : 77660,
    "n" : "LEF1"
  }, {
    "@id" : 77659,
    "n" : "KDM3A"
  }, {
    "@id" : 77658,
    "n" : "PFDN5"
  }, {
    "@id" : 77657,
    "n" : "HAGH"
  }, {
    "@id" : 77656,
    "n" : "COL6A5"
  }, {
    "@id" : 77655,
    "n" : "COL6A6"
  }, {
    "@id" : 77654,
    "n" : "TERF2IP"
  }, {
    "@id" : 77653,
    "n" : "COL6A3"
  }, {
    "@id" : 77652,
    "n" : "LTA"
  }, {
    "@id" : 77651,
    "n" : "RASA2"
  }, {
    "@id" : 77650,
    "n" : "AKT1S1"
  }, {
    "@id" : 77649,
    "n" : "COL6A1"
  }, {
    "@id" : 77648,
    "n" : "COL6A2"
  }, {
    "@id" : 77647,
    "n" : "RASA1"
  }, {
    "@id" : 77646,
    "n" : "RASA4"
  }, {
    "@id" : 77645,
    "n" : "RBL1"
  }, {
    "@id" : 77644,
    "n" : "GAP43"
  }, {
    "@id" : 77643,
    "n" : "MYH2"
  }, {
    "@id" : 77642,
    "n" : "ZAP70"
  }, {
    "@id" : 77641,
    "n" : "RBL2"
  }, {
    "@id" : 77640,
    "n" : "DNM2"
  }, {
    "@id" : 77639,
    "n" : "SEPT2"
  }, {
    "@id" : 77638,
    "n" : "DCN"
  }, {
    "@id" : 77637,
    "n" : "DNM1"
  }, {
    "@id" : 77636,
    "n" : "SAFB"
  }, {
    "@id" : 77635,
    "n" : "AXIN2"
  }, {
    "@id" : 77634,
    "n" : "PPP2R5D"
  }, {
    "@id" : 77633,
    "n" : "SEPT1"
  }, {
    "@id" : 77632,
    "n" : "PPP2R5A"
  }, {
    "@id" : 77631,
    "n" : "AXIN1"
  }, {
    "@id" : 77630,
    "n" : "PLAUR"
  }, {
    "@id" : 77629,
    "n" : "H2AFX"
  }, {
    "@id" : 77628,
    "n" : "H2AFZ"
  }, {
    "@id" : 77627,
    "n" : "DCC"
  }, {
    "@id" : 77626,
    "n" : "H2AFY"
  }, {
    "@id" : 77625,
    "n" : "TOPBP1"
  }, {
    "@id" : 77624,
    "n" : "CASP2"
  }, {
    "@id" : 77623,
    "n" : "CASP1"
  }, {
    "@id" : 77622,
    "n" : "BLNK"
  }, {
    "@id" : 77621,
    "n" : "MCF2L"
  }, {
    "@id" : 77620,
    "n" : "CASP3"
  }, {
    "@id" : 77619,
    "n" : "CASP6"
  }, {
    "@id" : 77618,
    "n" : "CASP8"
  }, {
    "@id" : 77617,
    "n" : "SPRED1"
  }, {
    "@id" : 77616,
    "n" : "CASP7"
  }, {
    "@id" : 77615,
    "n" : "SPRED2"
  }, {
    "@id" : 77614,
    "n" : "CASP9"
  }, {
    "@id" : 77613,
    "n" : "HK1"
  }, {
    "@id" : 77612,
    "n" : "HK2"
  }, {
    "@id" : 77611,
    "n" : "YBX1"
  }, {
    "@id" : 77610,
    "n" : "CBY1"
  }, {
    "@id" : 77609,
    "n" : "THRA"
  }, {
    "@id" : 77608,
    "n" : "THRB"
  }, {
    "@id" : 77607,
    "n" : "MYF5"
  }, {
    "@id" : 77606,
    "n" : "FGFR1"
  }, {
    "@id" : 77605,
    "n" : "BMPR1A"
  }, {
    "@id" : 77604,
    "n" : "FGFR2"
  }, {
    "@id" : 77603,
    "n" : "FGFR3"
  }, {
    "@id" : 77602,
    "n" : "FGFR4"
  }, {
    "@id" : 77601,
    "n" : "BMPR1B"
  }, {
    "@id" : 77600,
    "n" : "DYNLRB1"
  }, {
    "@id" : 77599,
    "n" : "PI4KB"
  }, {
    "@id" : 77598,
    "n" : "PI4KA"
  }, {
    "@id" : 77597,
    "n" : "MYF6"
  }, {
    "@id" : 77596,
    "n" : "TLX2"
  }, {
    "@id" : 77595,
    "n" : "BAMBI"
  }, {
    "@id" : 77594,
    "n" : "17beta-hydroxy-5alpha-androstan-3-one"
  }, {
    "@id" : 77593,
    "n" : "TRPV6"
  }, {
    "@id" : 77592,
    "n" : "EFNA2"
  }, {
    "@id" : 77591,
    "n" : "DIAPH3"
  }, {
    "@id" : 77590,
    "n" : "EFNA3"
  }, {
    "@id" : 77589,
    "n" : "phosphatidic acid"
  }, {
    "@id" : 77588,
    "n" : "DIAPH1"
  }, {
    "@id" : 77587,
    "n" : "CAMSAP3"
  }, {
    "@id" : 77586,
    "n" : "SELP"
  }, {
    "@id" : 77585,
    "n" : "EFNA1"
  }, {
    "@id" : 77584,
    "n" : "SELE"
  }, {
    "@id" : 77583,
    "n" : "EIF2S1"
  }, {
    "@id" : 77582,
    "n" : "POU2F2"
  }, {
    "@id" : 77581,
    "n" : "TRPV1"
  }, {
    "@id" : 77580,
    "n" : "NONO"
  }, {
    "@id" : 77579,
    "n" : "WNT3A"
  }, {
    "@id" : 77578,
    "n" : "CBX4"
  }, {
    "@id" : 77577,
    "n" : "CBX5"
  }, {
    "@id" : 77576,
    "n" : "POU2F1"
  }, {
    "@id" : 77575,
    "n" : "NLRP1"
  }, {
    "@id" : 77574,
    "n" : "CLSPN"
  }, {
    "@id" : 77573,
    "n" : "PMAIP1"
  }, {
    "@id" : 77572,
    "n" : "EFNB3"
  }, {
    "@id" : 77571,
    "n" : "EFNB1"
  }, {
    "@id" : 77570,
    "n" : "low-density lipoprotein"
  }, {
    "@id" : 77569,
    "n" : "EFNB2"
  }, {
    "@id" : 77568,
    "n" : "LPP"
  }, {
    "@id" : 77567,
    "n" : "EFNA5"
  }, {
    "@id" : 77566,
    "n" : "LPL"
  }, {
    "@id" : 77565,
    "n" : "ALOX15"
  }, {
    "@id" : 77564,
    "n" : "PXN"
  }, {
    "@id" : 77563,
    "n" : "COPA"
  }, {
    "@id" : 77562,
    "n" : "CHRNA1"
  }, {
    "@id" : 77561,
    "n" : "DAP3"
  }, {
    "@id" : 77560,
    "n" : "HIST1H2BA"
  }, {
    "@id" : 77559,
    "n" : "LPA"
  }, {
    "@id" : 77558,
    "n" : "PRTN3"
  }, {
    "@id" : 77557,
    "n" : "AMPH"
  }, {
    "@id" : 77556,
    "n" : "TIMELESS"
  }, {
    "@id" : 77555,
    "n" : "FANCD2"
  }, {
    "@id" : 77554,
    "n" : "HGS"
  }, {
    "@id" : 77553,
    "n" : "3',5'-cyclic GMP"
  }, {
    "@id" : 77552,
    "n" : "LIG4"
  }, {
    "@id" : 77551,
    "n" : "WNT5A"
  }, {
    "@id" : 77550,
    "n" : "HGF"
  }, {
    "@id" : 77549,
    "n" : "LMO4"
  }, {
    "@id" : 77548,
    "n" : "RALBP1"
  }, {
    "@id" : 77547,
    "n" : "HADH"
  }, {
    "@id" : 77546,
    "n" : "ARHGDIB"
  }, {
    "@id" : 77545,
    "n" : "ARHGDIA"
  }, {
    "@id" : 77544,
    "n" : "DOCK11"
  }, {
    "@id" : 77543,
    "n" : "DOCK10"
  }, {
    "@id" : 77542,
    "n" : "HOXA10"
  }, {
    "@id" : 77541,
    "n" : "PVR"
  }, {
    "@id" : 77540,
    "n" : "FAIM2"
  }, {
    "@id" : 77539,
    "n" : "ARHGDIG"
  }, {
    "@id" : 77538,
    "n" : "KDM1A"
  }, {
    "@id" : 77537,
    "n" : "F2RL3"
  }, {
    "@id" : 77536,
    "n" : "SIPA1"
  }, {
    "@id" : 77535,
    "n" : "F2RL2"
  }, {
    "@id" : 77534,
    "n" : "SAA2"
  }, {
    "@id" : 77533,
    "n" : "SAA1"
  }, {
    "@id" : 77532,
    "n" : "PRKRA"
  }, {
    "@id" : 77531,
    "n" : "CD40LG"
  }, {
    "@id" : 77530,
    "n" : "RAB11A"
  }, {
    "@id" : 77529,
    "n" : "MLH1"
  }, {
    "@id" : 77528,
    "n" : "SORBS1"
  }, {
    "@id" : 77527,
    "n" : "GBF1"
  }, {
    "@id" : 77526,
    "n" : "PTGES3"
  }, {
    "@id" : 77525,
    "n" : "NFYC"
  }, {
    "@id" : 77524,
    "n" : "IFNB1"
  }, {
    "@id" : 77523,
    "n" : "PTGES2"
  }, {
    "@id" : 77522,
    "n" : "NFYB"
  }, {
    "@id" : 77521,
    "n" : "NFYA"
  }, {
    "@id" : 77520,
    "n" : "SVIL"
  }, {
    "@id" : 77519,
    "n" : "APBB1"
  }, {
    "@id" : 77518,
    "n" : "LMNA"
  }, {
    "@id" : 77517,
    "n" : "WIF1"
  }, {
    "@id" : 77516,
    "n" : "NT5E"
  }, {
    "@id" : 77515,
    "n" : "PPP2CB"
  }, {
    "@id" : 77514,
    "n" : "LIMA1"
  }, {
    "@id" : 77513,
    "n" : "PPP2CA"
  }, {
    "@id" : 77512,
    "n" : "11-cis-retinol"
  }, {
    "@id" : 77511,
    "n" : "NKD2"
  }, {
    "@id" : 77510,
    "n" : "NKD1"
  }, {
    "@id" : 77509,
    "n" : "GUCY2F"
  }, {
    "@id" : 77508,
    "n" : "TYMS"
  }, {
    "@id" : 77507,
    "n" : "PTN"
  }, {
    "@id" : 77506,
    "n" : "GUCY2D"
  }, {
    "@id" : 77505,
    "n" : "MAGEH1"
  }, {
    "@id" : 77504,
    "n" : "TLR2"
  }, {
    "@id" : 77503,
    "n" : "RAB7A"
  }, {
    "@id" : 77502,
    "n" : "TLR3"
  }, {
    "@id" : 77501,
    "n" : "TLR4"
  }, {
    "@id" : 77500,
    "n" : "TLR6"
  }, {
    "@id" : 77499,
    "n" : "HCK"
  }, {
    "@id" : 77498,
    "n" : "TLR1"
  }, {
    "@id" : 77497,
    "n" : "VAV2"
  }, {
    "@id" : 77496,
    "n" : "MTSS1"
  }, {
    "@id" : 77495,
    "n" : "VAV1"
  }, {
    "@id" : 77494,
    "n" : "CBFA2T3"
  }, {
    "@id" : 77493,
    "n" : "TYK2"
  }, {
    "@id" : 77492,
    "n" : "GP1BA"
  }, {
    "@id" : 77491,
    "n" : "GFRA1"
  }, {
    "@id" : 77490,
    "n" : "TOP3A"
  }, {
    "@id" : 77489,
    "n" : "STRADB"
  }, {
    "@id" : 77488,
    "n" : "PARP2"
  }, {
    "@id" : 77487,
    "n" : "STRADA"
  }, {
    "@id" : 77486,
    "n" : "PARP1"
  }, {
    "@id" : 77485,
    "n" : "EDN3"
  }, {
    "@id" : 77484,
    "n" : "EDN2"
  }, {
    "@id" : 77483,
    "n" : "EDN1"
  }, {
    "@id" : 77482,
    "n" : "PSENEN"
  }, {
    "@id" : 77481,
    "n" : "PSD"
  }, {
    "@id" : 77480,
    "n" : "VAV3"
  }, {
    "@id" : 77479,
    "n" : "HRAS"
  }, {
    "@id" : 77478,
    "n" : "SOSTDC1"
  }, {
    "@id" : 77477,
    "n" : "DNER"
  }, {
    "@id" : 77476,
    "n" : "cortisol"
  }, {
    "@id" : 77475,
    "n" : "XPO1"
  }, {
    "@id" : 77474,
    "n" : "ROBO1"
  }, {
    "@id" : 77473,
    "n" : "IFNA8"
  }, {
    "@id" : 77472,
    "n" : "PRL"
  }, {
    "@id" : 77471,
    "n" : "SRA1"
  }, {
    "@id" : 77470,
    "n" : "IFNA2"
  }, {
    "@id" : 77469,
    "n" : "CITED2"
  }, {
    "@id" : 77468,
    "n" : "CITED1"
  }, {
    "@id" : 77467,
    "n" : "IFNA1"
  }, {
    "@id" : 77466,
    "n" : "HIP1"
  }, {
    "@id" : 77465,
    "n" : "IFNA6"
  }, {
    "@id" : 77464,
    "n" : "IFNA7"
  }, {
    "@id" : 77463,
    "n" : "COL18A1"
  }, {
    "@id" : 77462,
    "n" : "ZCCHC12"
  }, {
    "@id" : 77461,
    "n" : "IFNA4"
  }, {
    "@id" : 77460,
    "n" : "TOP2A"
  }, {
    "@id" : 77459,
    "n" : "IFNA5"
  }, {
    "@id" : 77458,
    "n" : "DCP1B"
  }, {
    "@id" : 77457,
    "n" : "TDGF1"
  }, {
    "@id" : 77456,
    "n" : "DCP1A"
  }, {
    "@id" : 77455,
    "n" : "PARVG"
  }, {
    "@id" : 77454,
    "n" : "TPX2"
  }, {
    "@id" : 77453,
    "n" : "PARVB"
  }, {
    "@id" : 77452,
    "n" : "PARVA"
  }, {
    "@id" : 77451,
    "n" : "LIF"
  }, {
    "@id" : 77450,
    "n" : "SH2D1A"
  }, {
    "@id" : 77449,
    "n" : "SETDB1"
  }, {
    "@id" : 77448,
    "n" : "VASP"
  }, {
    "@id" : 77447,
    "n" : "SPTBN1"
  }, {
    "@id" : 77446,
    "n" : "RALGDS"
  }, {
    "@id" : 77445,
    "n" : "TP53BP1"
  }, {
    "@id" : 77444,
    "n" : "TP53BP2"
  }, {
    "@id" : 77443,
    "n" : "CSTF1"
  }, {
    "@id" : 77442,
    "n" : "PDCD10"
  }, {
    "@id" : 77441,
    "n" : "UGCG"
  }, {
    "@id" : 77440,
    "n" : "CD79A"
  }, {
    "@id" : 77439,
    "n" : "CD79B"
  }, {
    "@id" : 77438,
    "n" : "TXN"
  }, {
    "@id" : 77437,
    "n" : "TWIST1"
  }, {
    "@id" : 77436,
    "n" : "STXBP1"
  }, {
    "@id" : 77435,
    "n" : "SH2D2A"
  }, {
    "@id" : 77434,
    "n" : "STXBP4"
  }, {
    "@id" : 77433,
    "n" : "MAGED1"
  }, {
    "@id" : 77432,
    "n" : "TLN1"
  }, {
    "@id" : 77431,
    "n" : "SIK2"
  }, {
    "@id" : 77430,
    "n" : "SIK1"
  }, {
    "@id" : 77429,
    "n" : "SIK3"
  }, {
    "@id" : 77428,
    "n" : "IL23A"
  }, {
    "@id" : 77427,
    "n" : "TIAM1"
  }, {
    "@id" : 77426,
    "n" : "TIAM2"
  }, {
    "@id" : 77425,
    "n" : "CPT1B"
  }, {
    "@id" : 77424,
    "n" : "MAPK8IP3"
  }, {
    "@id" : 77423,
    "n" : "CPT1C"
  }, {
    "@id" : 77422,
    "n" : "KRT5"
  }, {
    "@id" : 77421,
    "n" : "HLA-A"
  }, {
    "@id" : 77420,
    "n" : "KRT8"
  }, {
    "@id" : 77419,
    "n" : "AP1B1"
  }, {
    "@id" : 77418,
    "n" : "KRT1"
  }, {
    "@id" : 77417,
    "n" : "TINF2"
  }, {
    "@id" : 77416,
    "n" : "IL1R2"
  }, {
    "@id" : 77415,
    "n" : "IL1R1"
  }, {
    "@id" : 77414,
    "n" : "CPT1A"
  }, {
    "@id" : 77413,
    "n" : "BTRC"
  }, {
    "@id" : 77412,
    "n" : "KAT7"
  }, {
    "@id" : 77411,
    "n" : "KAT8"
  }, {
    "@id" : 77410,
    "n" : "ARFIP2"
  }, {
    "@id" : 77409,
    "n" : "DAG1"
  }, {
    "@id" : 77408,
    "n" : "4beta-hydroxycholesterol"
  }, {
    "@id" : 77407,
    "n" : "RPS6KA1"
  }, {
    "@id" : 77406,
    "n" : "FTH1"
  }, {
    "@id" : 77405,
    "n" : "PPP2R1A"
  }, {
    "@id" : 77404,
    "n" : "KAT5"
  }, {
    "@id" : 77403,
    "n" : "RPS6KA5"
  }, {
    "@id" : 77402,
    "n" : "FRAT1"
  }, {
    "@id" : 77401,
    "n" : "RPS6KA3"
  }, {
    "@id" : 77400,
    "n" : "TP53AIP1"
  }, {
    "@id" : 77399,
    "n" : "RPS6KA4"
  }, {
    "@id" : 77398,
    "n" : "AQP3"
  }, {
    "@id" : 77397,
    "n" : "CSN2"
  }, {
    "@id" : 77396,
    "n" : "AQP5"
  }, {
    "@id" : 77395,
    "n" : "CBLB"
  }, {
    "@id" : 77394,
    "n" : "PPP2R2A"
  }, {
    "@id" : 77393,
    "n" : "HDAC11"
  }, {
    "@id" : 77392,
    "n" : "PITPNA"
  }, {
    "@id" : 77391,
    "n" : "GFI1"
  }, {
    "@id" : 77390,
    "n" : "IL23R"
  }, {
    "@id" : 77389,
    "n" : "HDAC10"
  }, {
    "@id" : 77388,
    "n" : "IL1RN"
  }, {
    "@id" : 77387,
    "n" : "TPT1"
  }, {
    "@id" : 77386,
    "n" : "BCOR"
  }, {
    "@id" : 77385,
    "n" : "CEBPZ"
  }, {
    "@id" : 77384,
    "n" : "MFAP2"
  }, {
    "@id" : 77383,
    "n" : "DNAJA3"
  }, {
    "@id" : 77382,
    "n" : "POLR3D"
  }, {
    "@id" : 77381,
    "n" : "LEP"
  }, {
    "@id" : 77380,
    "n" : "DNAJA1"
  }, {
    "@id" : 77379,
    "n" : "MFAP5"
  }, {
    "@id" : 77378,
    "n" : "PML"
  }, {
    "@id" : 77377,
    "n" : "MTOR"
  }, {
    "@id" : 77376,
    "n" : "ANGPT1"
  }, {
    "@id" : 77375,
    "n" : "ANGPT2"
  }, {
    "@id" : 77374,
    "n" : "ANGPT4"
  }, {
    "@id" : 77373,
    "n" : "RFFL"
  }, {
    "@id" : 77372,
    "n" : "CSK"
  }, {
    "@id" : 77371,
    "n" : "RAB23"
  }, {
    "@id" : 77370,
    "n" : "TTR"
  }, {
    "@id" : 77369,
    "n" : "HDAC7"
  }, {
    "@id" : 77368,
    "n" : "HDAC6"
  }, {
    "@id" : 77367,
    "n" : "HDAC9"
  }, {
    "@id" : 77366,
    "n" : "HDAC8"
  }, {
    "@id" : 77365,
    "n" : "NLRC4"
  }, {
    "@id" : 77364,
    "n" : "NOD2"
  }, {
    "@id" : 77363,
    "n" : "PLG"
  }, {
    "@id" : 77362,
    "n" : "VPS4A"
  }, {
    "@id" : 77361,
    "n" : "VPS4B"
  }, {
    "@id" : 77360,
    "n" : "HDAC1"
  }, {
    "@id" : 77359,
    "n" : "CEBPD"
  }, {
    "@id" : 77358,
    "n" : "HDAC3"
  }, {
    "@id" : 77357,
    "n" : "CEBPB"
  }, {
    "@id" : 77356,
    "n" : "HDAC2"
  }, {
    "@id" : 77355,
    "n" : "CEBPA"
  }, {
    "@id" : 77354,
    "n" : "RAB1A"
  }, {
    "@id" : 77353,
    "n" : "HDAC5"
  }, {
    "@id" : 77352,
    "n" : "CRP"
  }, {
    "@id" : 77351,
    "n" : "HDAC4"
  }, {
    "@id" : 77350,
    "n" : "ALDH9A1"
  }, {
    "@id" : 77349,
    "n" : "MCM2"
  }, {
    "@id" : 77348,
    "n" : "CRK"
  }, {
    "@id" : 77347,
    "n" : "MCM4"
  }, {
    "@id" : 77346,
    "n" : "MCM3"
  }, {
    "@id" : 77345,
    "n" : "PECAM1"
  }, {
    "@id" : 77344,
    "n" : "CTDSP2"
  }, {
    "@id" : 77343,
    "n" : "CTDSP1"
  }, {
    "@id" : 77342,
    "n" : "LCK"
  }, {
    "@id" : 77341,
    "n" : "MEP1B"
  }, {
    "@id" : 77340,
    "n" : "TFDP2"
  }, {
    "@id" : 77339,
    "n" : "PKM"
  }, {
    "@id" : 77338,
    "n" : "TFDP1"
  }, {
    "@id" : 77337,
    "n" : "TIRAP"
  }, {
    "@id" : 77336,
    "n" : "SMC1A"
  }, {
    "@id" : 77335,
    "n" : "APOA1"
  }, {
    "@id" : 77334,
    "n" : "CTDSPL"
  }, {
    "@id" : 77333,
    "n" : "PLEKHG6"
  }, {
    "@id" : 77332,
    "n" : "RFC2"
  }, {
    "@id" : 77331,
    "n" : "RFC1"
  }, {
    "@id" : 77330,
    "n" : "HMGCS1"
  }, {
    "@id" : 77329,
    "n" : "TRPC3"
  }, {
    "@id" : 77328,
    "n" : "TRPC6"
  }, {
    "@id" : 77327,
    "n" : "RFC4"
  }, {
    "@id" : 77326,
    "n" : "RFC3"
  }, {
    "@id" : 77325,
    "n" : "RFC5"
  }, {
    "@id" : 77324,
    "n" : "ILKAP"
  }, {
    "@id" : 77323,
    "n" : "PRKG1"
  }, {
    "@id" : 77322,
    "n" : "HMGCS2"
  }, {
    "@id" : 77321,
    "n" : "LBP"
  }, {
    "@id" : 77320,
    "n" : "WDR5"
  }, {
    "@id" : 77319,
    "n" : "UBTF"
  }, {
    "@id" : 77318,
    "n" : "THBD"
  }, {
    "@id" : 77317,
    "n" : "PIK3C2B"
  }, {
    "@id" : 77316,
    "n" : "CYR61"
  }, {
    "@id" : 77315,
    "n" : "PIK3C2A"
  }, {
    "@id" : 77314,
    "n" : "CEP164"
  }, {
    "@id" : 77313,
    "n" : "MCM7"
  }, {
    "@id" : 77312,
    "n" : "BMPR2"
  }, {
    "@id" : 77311,
    "n" : "MAP3K12"
  }, {
    "@id" : 77310,
    "n" : "BCL2L1"
  }, {
    "@id" : 77309,
    "n" : "BCL2L2"
  }, {
    "@id" : 77308,
    "n" : "MAP3K11"
  }, {
    "@id" : 77307,
    "n" : "LAT"
  }, {
    "@id" : 77306,
    "n" : "RAB5A"
  }, {
    "@id" : 77305,
    "n" : "MAP3K14"
  }, {
    "@id" : 77304,
    "n" : "CSPG4"
  }, {
    "@id" : 77303,
    "n" : "MAP3K10"
  }, {
    "@id" : 77302,
    "n" : "CPE"
  }, {
    "@id" : 77301,
    "n" : "BCL2"
  }, {
    "@id" : 77300,
    "n" : "BCL3"
  }, {
    "@id" : 77299,
    "n" : "BCL6"
  }, {
    "@id" : 77298,
    "n" : "SYNJ1"
  }, {
    "@id" : 77297,
    "n" : "COPS5"
  }, {
    "@id" : 77296,
    "n" : "DAB1"
  }, {
    "@id" : 77295,
    "n" : "DAB2"
  }, {
    "@id" : 77294,
    "n" : "BCL9"
  }, {
    "@id" : 77293,
    "n" : "FANCF"
  }, {
    "@id" : 77292,
    "n" : "FANCG"
  }, {
    "@id" : 77291,
    "n" : "FANCE"
  }, {
    "@id" : 77290,
    "n" : "FANCB"
  }, {
    "@id" : 77289,
    "n" : "FANCC"
  }, {
    "@id" : 77288,
    "n" : "FANCA"
  }, {
    "@id" : 77287,
    "n" : "TRAPPC4"
  }, {
    "@id" : 77286,
    "n" : "FANCL"
  }, {
    "@id" : 77285,
    "n" : "FANCM"
  }, {
    "@id" : 77284,
    "n" : "RAB4A"
  }, {
    "@id" : 77283,
    "n" : "FANCI"
  }, {
    "@id" : 77282,
    "n" : "MCL1"
  }, {
    "@id" : 77281,
    "n" : "MAP2K6"
  }, {
    "@id" : 77280,
    "n" : "AP1M1"
  }, {
    "@id" : 77279,
    "n" : "MAP2K5"
  }, {
    "@id" : 77278,
    "n" : "SRGAP1"
  }, {
    "@id" : 77277,
    "n" : "MAP2K7"
  }, {
    "@id" : 77276,
    "n" : "DVL3"
  }, {
    "@id" : 77275,
    "n" : "CLCA2"
  }, {
    "@id" : 77274,
    "n" : "DVL2"
  }, {
    "@id" : 77273,
    "n" : "DVL1"
  }, {
    "@id" : 77272,
    "n" : "ORC1"
  }, {
    "@id" : 77271,
    "n" : "KNG1"
  }, {
    "@id" : 77270,
    "n" : "CBFB"
  }, {
    "@id" : 77269,
    "n" : "BRSK2"
  }, {
    "@id" : 77268,
    "n" : "BRSK1"
  }, {
    "@id" : 77267,
    "n" : "RTN4R"
  }, {
    "@id" : 77266,
    "n" : "FKBP5"
  }, {
    "@id" : 77265,
    "n" : "IFNAR1"
  }, {
    "@id" : 77264,
    "n" : "CSNK1G1"
  }, {
    "@id" : 77263,
    "n" : "CSNK1G2"
  }, {
    "@id" : 77262,
    "n" : "FKBP3"
  }, {
    "@id" : 77261,
    "n" : "FKBP4"
  }, {
    "@id" : 77260,
    "n" : "STAMBP"
  }, {
    "@id" : 77259,
    "n" : "RAB38"
  }, {
    "@id" : 77258,
    "n" : "PGR"
  }, {
    "@id" : 77257,
    "n" : "FKBP8"
  }, {
    "@id" : 77256,
    "n" : "ZNF318"
  }, {
    "@id" : 77255,
    "n" : "OBSCN"
  }, {
    "@id" : 77254,
    "n" : "PGF"
  }, {
    "@id" : 77253,
    "n" : "HIC1"
  }, {
    "@id" : 77252,
    "n" : "GTF3A"
  }, {
    "@id" : 77251,
    "n" : "USP6"
  }, {
    "@id" : 77250,
    "n" : "TLE1"
  }, {
    "@id" : 77249,
    "n" : "MAP2K2"
  }, {
    "@id" : 77248,
    "n" : "TLE2"
  }, {
    "@id" : 77247,
    "n" : "USP7"
  }, {
    "@id" : 77246,
    "n" : "MAP2K1"
  }, {
    "@id" : 77245,
    "n" : "CSNK1G3"
  }, {
    "@id" : 77244,
    "n" : "USP8"
  }, {
    "@id" : 77243,
    "n" : "MAP2K4"
  }, {
    "@id" : 77242,
    "n" : "TLE4"
  }, {
    "@id" : 77241,
    "n" : "IFNAR2"
  }, {
    "@id" : 77240,
    "n" : "MAP2K3"
  }, {
    "@id" : 77239,
    "n" : "IL13RA1"
  }, {
    "@id" : 77238,
    "n" : "IL13RA2"
  }, {
    "@id" : 77237,
    "n" : "PAPOLA"
  }, {
    "@id" : 77236,
    "n" : "CFL1"
  }, {
    "@id" : 77235,
    "n" : "CFL2"
  }, {
    "@id" : 77234,
    "n" : "SALL4"
  }, {
    "@id" : 77233,
    "n" : "CYSLTR2"
  }, {
    "@id" : 77232,
    "n" : "DEPTOR"
  }, {
    "@id" : 77231,
    "n" : "CYSLTR1"
  }, {
    "@id" : 77230,
    "n" : "IGHG1"
  }, {
    "@id" : 77229,
    "n" : "PPP1CC"
  }, {
    "@id" : 77228,
    "n" : "RIMS1"
  }, {
    "@id" : 77227,
    "n" : "FGF6"
  }, {
    "@id" : 77226,
    "n" : "IGHG3"
  }, {
    "@id" : 77225,
    "n" : "PPP1CB"
  }, {
    "@id" : 77224,
    "n" : "CDC14B"
  }, {
    "@id" : 77223,
    "n" : "FGF4"
  }, {
    "@id" : 77222,
    "n" : "PARK2"
  }, {
    "@id" : 77221,
    "n" : "CLU"
  }, {
    "@id" : 77220,
    "n" : "FGF2"
  }, {
    "@id" : 77219,
    "n" : "TNF"
  }, {
    "@id" : 77218,
    "n" : "FGF1"
  }, {
    "@id" : 77217,
    "n" : "PARK7"
  }, {
    "@id" : 77216,
    "n" : "IL5RA"
  }, {
    "@id" : 77215,
    "n" : "TNC"
  }, {
    "@id" : 77214,
    "n" : "CSF1"
  }, {
    "@id" : 77213,
    "n" : "PLXND1"
  }, {
    "@id" : 77212,
    "n" : "CSF2"
  }, {
    "@id" : 77211,
    "n" : "PF4"
  }, {
    "@id" : 77210,
    "n" : "FOSB"
  }, {
    "@id" : 77209,
    "n" : "NFIC"
  }, {
    "@id" : 77208,
    "n" : "NFIB"
  }, {
    "@id" : 77207,
    "n" : "NFIA"
  }, {
    "@id" : 77206,
    "n" : "HIPK2"
  }, {
    "@id" : 77205,
    "n" : "DEF6"
  }, {
    "@id" : 77204,
    "n" : "DHRS3"
  }, {
    "@id" : 77203,
    "n" : "SNCAIP"
  }, {
    "@id" : 77202,
    "n" : "NR1H3"
  }, {
    "@id" : 77201,
    "n" : "NR1H4"
  }, {
    "@id" : 77200,
    "n" : "MCF2"
  }, {
    "@id" : 77199,
    "n" : "NR1H2"
  }, {
    "@id" : 77198,
    "n" : "KIDINS220"
  }, {
    "@id" : 77197,
    "n" : "CDKN2A"
  }, {
    "@id" : 77196,
    "n" : "CSNK1A1"
  }, {
    "@id" : 77195,
    "n" : "CKM"
  }, {
    "@id" : 77194,
    "n" : "CDKN2C"
  }, {
    "@id" : 77193,
    "n" : "GSN"
  }, {
    "@id" : 77192,
    "n" : "CDKN2B"
  }, {
    "@id" : 77191,
    "n" : "FARP1"
  }, {
    "@id" : 77190,
    "n" : "FARP2"
  }, {
    "@id" : 77189,
    "n" : "DEDD"
  }, {
    "@id" : 77188,
    "n" : "USP1"
  }, {
    "@id" : 77187,
    "n" : "GSC"
  }, {
    "@id" : 77186,
    "n" : "ADRBK1"
  }, {
    "@id" : 77185,
    "n" : "ADRBK2"
  }, {
    "@id" : 77184,
    "n" : "ADCY5"
  }, {
    "@id" : 77183,
    "n" : "FGD1"
  }, {
    "@id" : 77182,
    "n" : "ADCY6"
  }, {
    "@id" : 77181,
    "n" : "ADCY7"
  }, {
    "@id" : 77180,
    "n" : "ASCL1"
  }, {
    "@id" : 77179,
    "n" : "ADCY8"
  }, {
    "@id" : 77178,
    "n" : "ADCY1"
  }, {
    "@id" : 77177,
    "n" : "ADCY2"
  }, {
    "@id" : 77176,
    "n" : "ADCY3"
  }, {
    "@id" : 77175,
    "n" : "ADCY4"
  }, {
    "@id" : 77174,
    "n" : "USO1"
  }, {
    "@id" : 77173,
    "n" : "NR1I3"
  }, {
    "@id" : 77172,
    "n" : "SGMS1"
  }, {
    "@id" : 77171,
    "n" : "EXOC1"
  }, {
    "@id" : 77170,
    "n" : "EXOC2"
  }, {
    "@id" : 77169,
    "n" : "EXOC5"
  }, {
    "@id" : 77168,
    "n" : "KIFC3"
  }, {
    "@id" : 77167,
    "n" : "EXOC6"
  }, {
    "@id" : 77166,
    "n" : "PLIN2"
  }, {
    "@id" : 77165,
    "n" : "GAS1"
  }, {
    "@id" : 77164,
    "n" : "EXOC3"
  }, {
    "@id" : 77163,
    "n" : "RARB"
  }, {
    "@id" : 77162,
    "n" : "GAS2"
  }, {
    "@id" : 77161,
    "n" : "ANGPTL3"
  }, {
    "@id" : 77160,
    "n" : "EXOC4"
  }, {
    "@id" : 77159,
    "n" : "RARA"
  }, {
    "@id" : 77158,
    "n" : "ZEB1"
  }, {
    "@id" : 77157,
    "n" : "NCOR1"
  }, {
    "@id" : 77156,
    "n" : "COL2A1"
  }, {
    "@id" : 77155,
    "n" : "TUBB2A"
  }, {
    "@id" : 77154,
    "n" : "KAT2A"
  }, {
    "@id" : 77153,
    "n" : "KAT2B"
  }, {
    "@id" : 77152,
    "n" : "NCOR2"
  }, {
    "@id" : 77151,
    "n" : "CIT"
  }, {
    "@id" : 77150,
    "n" : "TERF2"
  }, {
    "@id" : 77149,
    "n" : "TERF1"
  }, {
    "@id" : 77148,
    "n" : "EXOC7"
  }, {
    "@id" : 77147,
    "n" : "AHSG"
  }, {
    "@id" : 77146,
    "n" : "EXOC8"
  }, {
    "@id" : 77145,
    "n" : "HELLS"
  }, {
    "@id" : 77144,
    "n" : "TK1"
  }, {
    "@id" : 77143,
    "n" : "TIMP1"
  }, {
    "@id" : 77142,
    "n" : "PEA15"
  }, {
    "@id" : 77141,
    "n" : "AIFM2"
  }, {
    "@id" : 77140,
    "n" : "MTG1"
  }, {
    "@id" : 77139,
    "n" : "AIFM1"
  }, {
    "@id" : 77138,
    "n" : "DEC1"
  }, {
    "@id" : 77137,
    "n" : "SMG6"
  }, {
    "@id" : 77136,
    "n" : "SMG5"
  }, {
    "@id" : 77135,
    "n" : "SETD7"
  }, {
    "@id" : 77134,
    "n" : "ARPC1B"
  }, {
    "@id" : 77133,
    "n" : "WDR48"
  }, {
    "@id" : 77132,
    "n" : "CDKN1B"
  }, {
    "@id" : 77131,
    "n" : "RARG"
  }, {
    "@id" : 77130,
    "n" : "BTG2"
  }, {
    "@id" : 77129,
    "n" : "CDKN1A"
  }, {
    "@id" : 77128,
    "n" : "HNRNPC"
  }, {
    "@id" : 77127,
    "n" : "SNAI2"
  }, {
    "@id" : 77126,
    "n" : "SNAI1"
  }, {
    "@id" : 77125,
    "n" : "TOLLIP"
  }, {
    "@id" : 77124,
    "n" : "EHD4"
  }, {
    "@id" : 77123,
    "n" : "FOSL1"
  }, {
    "@id" : 77122,
    "n" : "NFATC4"
  }, {
    "@id" : 77121,
    "n" : "FOSL2"
  }, {
    "@id" : 77120,
    "n" : "NR1D1"
  }, {
    "@id" : 77119,
    "n" : "NFATC1"
  }, {
    "@id" : 77118,
    "n" : "NFATC2"
  }, {
    "@id" : 77117,
    "n" : "NFATC3"
  }, {
    "@id" : 77116,
    "n" : "PLK1"
  }, {
    "@id" : 77115,
    "n" : "PLK3"
  }, {
    "@id" : 77114,
    "n" : "BARD1"
  }, {
    "@id" : 77113,
    "n" : "NHEJ1"
  }, {
    "@id" : 77112,
    "n" : "CGA"
  }, {
    "@id" : 77111,
    "n" : "IGHA1"
  }, {
    "@id" : 77110,
    "n" : "HMOX1"
  }, {
    "@id" : 77109,
    "n" : "NCSTN"
  }, {
    "@id" : 77108,
    "n" : "LDHA"
  }, {
    "@id" : 77107,
    "n" : "MTDH"
  }, {
    "@id" : 77106,
    "n" : "PRKCZ"
  }, {
    "@id" : 77105,
    "n" : "BCL10"
  }, {
    "@id" : 77104,
    "n" : "PRDM15"
  }, {
    "@id" : 77103,
    "n" : "PRKDC"
  }, {
    "@id" : 77102,
    "n" : "CTBP1"
  }, {
    "@id" : 77101,
    "n" : "LRPAP1"
  }, {
    "@id" : 77100,
    "n" : "PI4K2A"
  }, {
    "@id" : 77099,
    "n" : "PRKD1"
  }, {
    "@id" : 77098,
    "n" : "PRKCQ"
  }, {
    "@id" : 77097,
    "n" : "MAP1B"
  }, {
    "@id" : 77096,
    "n" : "DAAM1"
  }, {
    "@id" : 77095,
    "n" : "ADCY9"
  }, {
    "@id" : 77094,
    "n" : "WDR77"
  }, {
    "@id" : 77093,
    "n" : "ATG13"
  }, {
    "@id" : 77092,
    "n" : "PRKCA"
  }, {
    "@id" : 77091,
    "n" : "HUS1"
  }, {
    "@id" : 77090,
    "n" : "PRKCD"
  }, {
    "@id" : 77089,
    "n" : "PRKCE"
  }, {
    "@id" : 77088,
    "n" : "PRKCB"
  }, {
    "@id" : 77087,
    "n" : "NUP210"
  }, {
    "@id" : 77086,
    "n" : "PRKCH"
  }, {
    "@id" : 77085,
    "n" : "PRKCI"
  }, {
    "@id" : 77084,
    "n" : "DDX18"
  }, {
    "@id" : 77083,
    "n" : "DDX17"
  }, {
    "@id" : 77082,
    "n" : "PRKCG"
  }, {
    "@id" : 77081,
    "n" : "NUP214"
  }, {
    "@id" : 77080,
    "n" : "ZMIZ2"
  }, {
    "@id" : 77079,
    "n" : "ZMIZ1"
  }, {
    "@id" : 77078,
    "n" : "GJA1"
  }, {
    "@id" : 77077,
    "n" : "EPS8"
  }, {
    "@id" : 77076,
    "n" : "ELK4"
  }, {
    "@id" : 77075,
    "n" : "2-acylglycerophosphocholine"
  }, {
    "@id" : 77074,
    "n" : "SMC2"
  }, {
    "@id" : 77073,
    "n" : "PHB2"
  }, {
    "@id" : 77072,
    "n" : "SMC4"
  }, {
    "@id" : 77071,
    "n" : "ELK1"
  }, {
    "@id" : 77070,
    "n" : "SMC3"
  }, {
    "@id" : 77069,
    "n" : "DMP1"
  }, {
    "@id" : 77068,
    "n" : "WIPF1"
  }, {
    "@id" : 77067,
    "n" : "NCKAP1"
  }, {
    "@id" : 77066,
    "n" : "TEK"
  }, {
    "@id" : 77065,
    "n" : "ACKR1"
  }, {
    "@id" : 77064,
    "n" : "KRAS"
  }, {
    "@id" : 77063,
    "n" : "CD9"
  }, {
    "@id" : 77062,
    "n" : "COL7A1"
  }, {
    "@id" : 77061,
    "n" : "CARM1"
  }, {
    "@id" : 77060,
    "n" : "TNIP2"
  }, {
    "@id" : 77059,
    "n" : "TEC"
  }, {
    "@id" : 77058,
    "n" : "testosterone"
  }, {
    "@id" : 77057,
    "n" : "CD4"
  }, {
    "@id" : 77056,
    "n" : "USF1"
  }, {
    "@id" : 77055,
    "n" : "EPOR"
  }, {
    "@id" : 77054,
    "n" : "USF2"
  }, {
    "@id" : 77053,
    "n" : "CDK11B"
  }, {
    "@id" : 77052,
    "n" : "SSRP1"
  }, {
    "@id" : 77051,
    "n" : "BNIP3"
  }, {
    "@id" : 77050,
    "n" : "RRM2"
  }, {
    "@id" : 77049,
    "n" : "RRM1"
  }, {
    "@id" : 77048,
    "n" : "ARFGEF1"
  }, {
    "@id" : 77047,
    "n" : "CYTH1"
  }, {
    "@id" : 77046,
    "n" : "MTA2"
  }, {
    "@id" : 77045,
    "n" : "SLIT2"
  }, {
    "@id" : 77044,
    "n" : "DROSHA"
  }, {
    "@id" : 77043,
    "n" : "PTK2B"
  }, {
    "@id" : 77042,
    "n" : "SLIT1"
  }, {
    "@id" : 77041,
    "n" : "MKNK1"
  }, {
    "@id" : 77040,
    "n" : "TBX21"
  }, {
    "@id" : 77039,
    "n" : "CNR1"
  }, {
    "@id" : 77038,
    "n" : "MTA1"
  }, {
    "@id" : 77037,
    "n" : "GNG2"
  }, {
    "@id" : 77036,
    "n" : "CYTH2"
  }, {
    "@id" : 77035,
    "n" : "CYTH3"
  }, {
    "@id" : 77034,
    "n" : "CBL"
  }, {
    "@id" : 77033,
    "n" : "ASAP2"
  }, {
    "@id" : 77032,
    "n" : "SLC3A2"
  }, {
    "@id" : 77031,
    "n" : "ASAP1"
  }, {
    "@id" : 77030,
    "n" : "RNF8"
  }, {
    "@id" : 77029,
    "n" : "RAP1GDS1"
  }, {
    "@id" : 77028,
    "n" : "RALB"
  }, {
    "@id" : 77027,
    "n" : "RRN3"
  }, {
    "@id" : 77026,
    "n" : "RALA"
  }, {
    "@id" : 77025,
    "n" : "SHANK3"
  }, {
    "@id" : 77024,
    "n" : "MS4A2"
  }, {
    "@id" : 77023,
    "n" : "CRY1"
  }, {
    "@id" : 77022,
    "n" : "CAT"
  }, {
    "@id" : 77021,
    "n" : "CRY2"
  }, {
    "@id" : 77020,
    "n" : "MYOD1"
  }, {
    "@id" : 77019,
    "n" : "ELF2"
  }, {
    "@id" : 77018,
    "n" : "ELF1"
  }, {
    "@id" : 77017,
    "n" : "ACTA1"
  }, {
    "@id" : 77016,
    "n" : "ACTA2"
  }, {
    "@id" : 77015,
    "n" : "GREM1"
  }, {
    "@id" : 77014,
    "n" : "ETV5"
  }, {
    "@id" : 77013,
    "n" : "EPN1"
  }, {
    "@id" : 77012,
    "n" : "ETV4"
  }, {
    "@id" : 77011,
    "n" : "IRAK4"
  }, {
    "@id" : 77010,
    "n" : "ETV1"
  }, {
    "@id" : 77009,
    "n" : "IRAK3"
  }, {
    "@id" : 77008,
    "n" : "CAD"
  }, {
    "@id" : 77007,
    "n" : "MKL1"
  }, {
    "@id" : 77006,
    "n" : "ATP6AP2"
  }, {
    "@id" : 77005,
    "n" : "PDPK1"
  }, {
    "@id" : 77004,
    "n" : "TGIF2"
  }, {
    "@id" : 77003,
    "n" : "TBP"
  }, {
    "@id" : 77002,
    "n" : "MYOCD"
  }, {
    "@id" : 77001,
    "n" : "TGIF1"
  }, {
    "@id" : 77000,
    "n" : "SNTA1"
  }, {
    "@id" : 76999,
    "n" : "MYBL1"
  }, {
    "@id" : 76998,
    "n" : "CA9"
  }, {
    "@id" : 76997,
    "n" : "MYBL2"
  }, {
    "@id" : 76996,
    "n" : "RB1CC1"
  }, {
    "@id" : 76995,
    "n" : "CA2"
  }, {
    "@id" : 76994,
    "n" : "EEF2K"
  }, {
    "@id" : 76993,
    "n" : "SGOL1"
  }, {
    "@id" : 76992,
    "n" : "CA1"
  }, {
    "@id" : 76991,
    "n" : "GHR"
  }, {
    "@id" : 76990,
    "n" : "LMNB1"
  }, {
    "@id" : 76989,
    "n" : "CABIN1"
  }, {
    "@id" : 76988,
    "n" : "LMNB2"
  }, {
    "@id" : 76987,
    "n" : "RND2"
  }, {
    "@id" : 76986,
    "n" : "TNFAIP3"
  }, {
    "@id" : 76985,
    "n" : "PINX1"
  }, {
    "@id" : 76984,
    "n" : "TAT"
  }, {
    "@id" : 76983,
    "n" : "DYRK2"
  }, {
    "@id" : 76982,
    "n" : "UBE2M"
  }, {
    "@id" : 76981,
    "n" : "FBN1"
  }, {
    "@id" : 76980,
    "n" : "MXD4"
  }, {
    "@id" : 76979,
    "n" : "MUC20"
  }, {
    "@id" : 76978,
    "n" : "MXD1"
  }, {
    "@id" : 76977,
    "n" : "TCF3"
  }, {
    "@id" : 76976,
    "n" : "GNB5"
  }, {
    "@id" : 76975,
    "n" : "TCF4"
  }, {
    "@id" : 76974,
    "n" : "GNB3"
  }, {
    "@id" : 76973,
    "n" : "UBA3"
  }, {
    "@id" : 76972,
    "n" : "UBE2N"
  }, {
    "@id" : 76971,
    "n" : "CNTN1"
  }, {
    "@id" : 76970,
    "n" : "GNAS"
  }, {
    "@id" : 76969,
    "n" : "BHLHE40"
  }, {
    "@id" : 76968,
    "n" : "GNB1"
  }, {
    "@id" : 76967,
    "n" : "FGF19"
  }, {
    "@id" : 76966,
    "n" : "UBE2T"
  }, {
    "@id" : 76965,
    "n" : "GNAQ"
  }, {
    "@id" : 76964,
    "n" : "GNAL"
  }, {
    "@id" : 76963,
    "n" : "GNAO1"
  }, {
    "@id" : 76962,
    "n" : "NUP153"
  }, {
    "@id" : 76961,
    "n" : "CAV1"
  }, {
    "@id" : 76960,
    "n" : "CAV2"
  }, {
    "@id" : 76959,
    "n" : "CNTN6"
  }, {
    "@id" : 76958,
    "n" : "CAV3"
  }, {
    "@id" : 76957,
    "n" : "SYT1"
  }, {
    "@id" : 76956,
    "n" : "VCAM1"
  }, {
    "@id" : 76955,
    "n" : "UBE2I"
  }, {
    "@id" : 76954,
    "n" : "TFAP2C"
  }, {
    "@id" : 76953,
    "n" : "TFAP2B"
  }, {
    "@id" : 76952,
    "n" : "TFAP2A"
  }, {
    "@id" : 76951,
    "n" : "FGF23"
  }, {
    "@id" : 76950,
    "n" : "ECT2"
  }, {
    "@id" : 76949,
    "n" : "GRK6"
  }, {
    "@id" : 76948,
    "n" : "GRK7"
  }, {
    "@id" : 76947,
    "n" : "IRAK2"
  }, {
    "@id" : 76946,
    "n" : "GRK5"
  }, {
    "@id" : 76945,
    "n" : "IRAK1"
  }, {
    "@id" : 76944,
    "n" : "GRK1"
  }, {
    "@id" : 76943,
    "n" : "CACNA1G"
  }, {
    "@id" : 76942,
    "n" : "PLD2"
  }, {
    "@id" : 76941,
    "n" : "HOXB13"
  }, {
    "@id" : 76940,
    "n" : "PLD1"
  }, {
    "@id" : 76939,
    "n" : "DAPP1"
  }, {
    "@id" : 76938,
    "n" : "TCF7"
  }, {
    "@id" : 76937,
    "n" : "DIABLO"
  }, {
    "@id" : 76936,
    "n" : "3-acetamidopropanal"
  }, {
    "@id" : 76935,
    "n" : "TSG101"
  }, {
    "@id" : 76934,
    "n" : "DDX5"
  }, {
    "@id" : 76933,
    "n" : "GNAZ"
  }, {
    "@id" : 76932,
    "n" : "PPID"
  }, {
    "@id" : 76931,
    "n" : "CARD11"
  }, {
    "@id" : 76930,
    "n" : "PPIB"
  }, {
    "@id" : 76929,
    "n" : "RAF1"
  }, {
    "@id" : 76928,
    "n" : "SCNN1A"
  }, {
    "@id" : 76927,
    "n" : "ADAM12"
  }, {
    "@id" : 76926,
    "n" : "ADAM15"
  }, {
    "@id" : 76925,
    "n" : "ADAM17"
  }, {
    "@id" : 76924,
    "n" : "UBE4B"
  }, {
    "@id" : 76923,
    "n" : "CASK"
  }, {
    "@id" : 76922,
    "n" : "ADAM10"
  }, {
    "@id" : 76921,
    "n" : "brefeldin A"
  }, {
    "@id" : 76920,
    "n" : "FBXW11"
  }, {
    "@id" : 76919,
    "n" : "BORA"
  }, {
    "@id" : 76918,
    "n" : "IL4R"
  }, {
    "@id" : 76917,
    "n" : "CASR"
  }, {
    "@id" : 76916,
    "n" : "TGM2"
  }, {
    "@id" : 76915,
    "n" : "IL6R"
  }, {
    "@id" : 76914,
    "n" : "RAG2"
  }, {
    "@id" : 76913,
    "n" : "tacrolimus (anhydrous)"
  }, {
    "@id" : 76912,
    "n" : "PLAU"
  }, {
    "@id" : 76911,
    "n" : "GNPTAB"
  }, {
    "@id" : 76910,
    "n" : "all-trans-retinol"
  }, {
    "@id" : 76909,
    "n" : "IGF1R"
  }, {
    "@id" : 76908,
    "n" : "ETS2"
  }, {
    "@id" : 76907,
    "n" : "ETS1"
  }, {
    "@id" : 76906,
    "n" : "NR3C1"
  }, {
    "@id" : 76905,
    "n" : "PRDM1"
  }, {
    "@id" : 76904,
    "n" : "PLAT"
  }, {
    "@id" : 76903,
    "n" : "UBE3A"
  }, {
    "@id" : 76902,
    "n" : "BUB1B"
  }, {
    "@id" : 76901,
    "n" : "PEBP1"
  }, {
    "@id" : 76900,
    "n" : "INPPL1"
  }, {
    "@id" : 76899,
    "n" : "ZFAND5"
  }, {
    "@id" : 76898,
    "n" : "CRTC1"
  }, {
    "@id" : 76897,
    "n" : "PRDM4"
  }, {
    "@id" : 76896,
    "n" : "AMHR2"
  }, {
    "@id" : 76895,
    "n" : "CRTC2"
  }, {
    "@id" : 76894,
    "n" : "KLB"
  }, {
    "@id" : 76893,
    "n" : "IL18R1"
  }, {
    "@id" : 76892,
    "n" : "TACC1"
  }, {
    "@id" : 76891,
    "n" : "RAD1"
  }, {
    "@id" : 76890,
    "n" : "TACC3"
  }, {
    "@id" : 76889,
    "n" : "TTC5"
  }, {
    "@id" : 76888,
    "n" : "RIT2"
  }, {
    "@id" : 76887,
    "n" : "ITCH"
  }, {
    "@id" : 76886,
    "n" : "KITLG"
  }, {
    "@id" : 76885,
    "n" : "RIT1"
  }, {
    "@id" : 76884,
    "n" : "KLHL9"
  }, {
    "@id" : 76883,
    "n" : "VEGFA"
  }, {
    "@id" : 76882,
    "n" : "GCK"
  }, {
    "@id" : 76881,
    "n" : "APTX"
  }, {
    "@id" : 76880,
    "n" : "MYO9B"
  }, {
    "@id" : 76879,
    "n" : "GCG"
  }, {
    "@id" : 76878,
    "n" : "VEGFC"
  }, {
    "@id" : 76877,
    "n" : "MRE11A"
  }, {
    "@id" : 76876,
    "n" : "OSM"
  }, {
    "@id" : 76875,
    "n" : "VEGFB"
  }, {
    "@id" : 76874,
    "n" : "GAD1"
  }, {
    "@id" : 76873,
    "n" : "SORT1"
  }, {
    "@id" : 76872,
    "n" : "MAP3K1"
  }, {
    "@id" : 76871,
    "n" : "DYNC1H1"
  }, {
    "@id" : 76870,
    "n" : "MAP3K3"
  }, {
    "@id" : 76869,
    "n" : "GIT2"
  }, {
    "@id" : 76868,
    "n" : "MAP3K2"
  }, {
    "@id" : 76867,
    "n" : "EPS15"
  }, {
    "@id" : 76866,
    "n" : "BCL2L2-PABPN1"
  }, {
    "@id" : 76865,
    "n" : "TCEB1"
  }, {
    "@id" : 76864,
    "n" : "TCEB2"
  }, {
    "@id" : 76863,
    "n" : "MGAT3"
  }, {
    "@id" : 76862,
    "n" : "OS9"
  }, {
    "@id" : 76861,
    "n" : "RELN"
  }, {
    "@id" : 76860,
    "n" : "RELB"
  }, {
    "@id" : 76859,
    "n" : "GNAI2"
  }, {
    "@id" : 76858,
    "n" : "RELA"
  }, {
    "@id" : 76857,
    "n" : "GNAI1"
  }, {
    "@id" : 76856,
    "n" : "NOXO1"
  }, {
    "@id" : 76855,
    "n" : "GNAI3"
  }, {
    "@id" : 76854,
    "n" : "CAB39"
  }, {
    "@id" : 76853,
    "n" : "SELPLG"
  }, {
    "@id" : 76852,
    "n" : "PCNA"
  }, {
    "@id" : 76851,
    "n" : "TAGLN"
  }, {
    "@id" : 76850,
    "n" : "YAP1"
  }, {
    "@id" : 76849,
    "n" : "ARHGEF6"
  }, {
    "@id" : 76848,
    "n" : "ARHGEF5"
  }, {
    "@id" : 76847,
    "n" : "KIZ"
  }, {
    "@id" : 76846,
    "n" : "PTMA"
  }, {
    "@id" : 76845,
    "n" : "MFGE8"
  }, {
    "@id" : 76844,
    "n" : "ARHGEF7"
  }, {
    "@id" : 76843,
    "n" : "ARHGEF2"
  }, {
    "@id" : 76842,
    "n" : "ARHGEF1"
  }, {
    "@id" : 76841,
    "n" : "IGHE"
  }, {
    "@id" : 76840,
    "n" : "ARHGEF4"
  }, {
    "@id" : 76839,
    "n" : "ARHGEF3"
  }, {
    "@id" : 76838,
    "n" : "KIT"
  }, {
    "@id" : 76837,
    "n" : "IL1B"
  }, {
    "@id" : 76836,
    "n" : "ARHGEF9"
  }, {
    "@id" : 76835,
    "n" : "RAP2A"
  }, {
    "@id" : 76834,
    "n" : "CNKSR1"
  }, {
    "@id" : 76833,
    "n" : "RNF144B"
  }, {
    "@id" : 76832,
    "n" : "IL1A"
  }, {
    "@id" : 76831,
    "n" : "GAB2"
  }, {
    "@id" : 76830,
    "n" : "IL19"
  }, {
    "@id" : 76829,
    "n" : "GAB1"
  }, {
    "@id" : 76828,
    "n" : "IL18"
  }, {
    "@id" : 76827,
    "n" : "MST1"
  }, {
    "@id" : 76826,
    "n" : "SFTPD"
  }, {
    "@id" : 76825,
    "n" : "IL13"
  }, {
    "@id" : 76824,
    "n" : "GAA"
  }, {
    "@id" : 76823,
    "n" : "SYK"
  }, {
    "@id" : 76822,
    "n" : "FCER1G"
  }, {
    "@id" : 76821,
    "n" : "SREBF1"
  }, {
    "@id" : 76820,
    "n" : "IL10"
  }, {
    "@id" : 76819,
    "n" : "GIT1"
  }, {
    "@id" : 76818,
    "n" : "SPTAN1"
  }, {
    "@id" : 76817,
    "n" : "RAC1"
  }, {
    "@id" : 76816,
    "n" : "FCER1A"
  }, {
    "@id" : 76815,
    "n" : "RAC2"
  }, {
    "@id" : 76814,
    "n" : "UIMC1"
  }, {
    "@id" : 76813,
    "n" : "SUFU"
  }, {
    "@id" : 76812,
    "n" : "PPP3CC"
  }, {
    "@id" : 76811,
    "n" : "PPP3CB"
  }, {
    "@id" : 76810,
    "n" : "PPP3CA"
  }, {
    "@id" : 76809,
    "n" : "AKAP13"
  }, {
    "@id" : 76808,
    "n" : "MC4R"
  }, {
    "@id" : 76807,
    "n" : "IL27"
  }, {
    "@id" : 76806,
    "n" : "IL24"
  }, {
    "@id" : 76805,
    "n" : "NRP2"
  }, {
    "@id" : 76804,
    "n" : "NRP1"
  }, {
    "@id" : 76803,
    "n" : "TP73"
  }, {
    "@id" : 76802,
    "n" : "GRB2"
  }, {
    "@id" : 76801,
    "n" : "GNRH1"
  }, {
    "@id" : 76800,
    "n" : "SDC1"
  }, {
    "@id" : 76799,
    "n" : "RANBP10"
  }, {
    "@id" : 76798,
    "n" : "NDUFAF2"
  }, {
    "@id" : 76797,
    "n" : "POLA1"
  }, {
    "@id" : 76796,
    "n" : "NET1"
  }, {
    "@id" : 76795,
    "n" : "SMARCA4"
  }, {
    "@id" : 76794,
    "n" : "PTK2"
  }, {
    "@id" : 76793,
    "n" : "SMARCA2"
  }, {
    "@id" : 76792,
    "n" : "IGF1"
  }, {
    "@id" : 76791,
    "n" : "IGF2"
  }, {
    "@id" : 76790,
    "n" : "GREB1"
  }, {
    "@id" : 76789,
    "n" : "EGR4"
  }, {
    "@id" : 76788,
    "n" : "EGR3"
  }, {
    "@id" : 76787,
    "n" : "YES1"
  }, {
    "@id" : 76786,
    "n" : "EGR2"
  }, {
    "@id" : 76785,
    "n" : "XBP1"
  }, {
    "@id" : 76784,
    "n" : "STAT5B"
  }, {
    "@id" : 76783,
    "n" : "EGR1"
  }, {
    "@id" : 76782,
    "n" : "STAT5A"
  }, {
    "@id" : 76781,
    "n" : "PCK2"
  }, {
    "@id" : 76780,
    "n" : "PCK1"
  }, {
    "@id" : 76779,
    "n" : "APOB"
  }, {
    "@id" : 76778,
    "n" : "RACGAP1"
  }, {
    "@id" : 76777,
    "n" : "RRAS"
  }, {
    "@id" : 76776,
    "n" : "BRIP1"
  }, {
    "@id" : 76775,
    "n" : "SEC14L2"
  }, {
    "@id" : 76774,
    "n" : "KALRN"
  }, {
    "@id" : 76773,
    "n" : "LPAR4"
  }, {
    "@id" : 76772,
    "n" : "LPAR3"
  }, {
    "@id" : 76771,
    "n" : "LPAR2"
  }, {
    "@id" : 76770,
    "n" : "TGFA"
  }, {
    "@id" : 76769,
    "n" : "LPAR1"
  }, {
    "@id" : 76768,
    "n" : "SDC3"
  }, {
    "@id" : 76767,
    "n" : "SDC2"
  }, {
    "@id" : 76766,
    "n" : "CES1P1"
  }, {
    "@id" : 76765,
    "n" : "RRAD"
  }, {
    "@id" : 76764,
    "n" : "EPB41"
  }, {
    "@id" : 76763,
    "n" : "EPAS1"
  }, {
    "@id" : 76762,
    "n" : "SDC4"
  }, {
    "@id" : 76761,
    "n" : "GRB7"
  }, {
    "@id" : 76760,
    "n" : "CES1"
  }, {
    "@id" : 76759,
    "n" : "CES2"
  }, {
    "@id" : 76758,
    "n" : "RIN2"
  }, {
    "@id" : 76757,
    "n" : "CES3"
  }, {
    "@id" : 76756,
    "n" : "TP53"
  }, {
    "@id" : 76755,
    "n" : "RIN1"
  }, {
    "@id" : 76754,
    "n" : "BTK"
  }, {
    "@id" : 76753,
    "n" : "CSNK2B"
  }, {
    "@id" : 76752,
    "n" : "CDC37"
  }, {
    "@id" : 76751,
    "n" : "BTC"
  }, {
    "@id" : 76750,
    "n" : "ACTN4"
  }, {
    "@id" : 76749,
    "n" : "CSNK1E"
  }, {
    "@id" : 76748,
    "n" : "CSNK1D"
  }, {
    "@id" : 76747,
    "n" : "ACTN1"
  }, {
    "@id" : 76746,
    "n" : "ACTN2"
  }, {
    "@id" : 76745,
    "n" : "ACTN3"
  }, {
    "@id" : 76744,
    "n" : "SMARCC2"
  }, {
    "@id" : 76743,
    "n" : "SMARCC1"
  }, {
    "@id" : 76742,
    "n" : "EIF2A"
  }, {
    "@id" : 76741,
    "n" : "CER1"
  }, {
    "@id" : 76740,
    "n" : "TP63"
  }, {
    "@id" : 76739,
    "n" : "FBXO8"
  }, {
    "@id" : 76738,
    "n" : "FBXO5"
  }, {
    "@id" : 76737,
    "n" : "TNFSF11"
  }, {
    "@id" : 76736,
    "n" : "TRIM24"
  }, {
    "@id" : 76735,
    "n" : "KDR"
  }, {
    "@id" : 76734,
    "n" : "TNFSF10"
  }, {
    "@id" : 76733,
    "n" : "BSG"
  }, {
    "@id" : 76732,
    "n" : "PEG10"
  }, {
    "@id" : 76731,
    "n" : "prostaglandin I2"
  }, {
    "@id" : 76730,
    "n" : "ANPEP"
  }, {
    "@id" : 76729,
    "n" : "ADGRA2"
  }, {
    "@id" : 76728,
    "n" : "OPHN1"
  }, {
    "@id" : 76727,
    "n" : "TRIM28"
  }, {
    "@id" : 76726,
    "n" : "LGALS1"
  }, {
    "@id" : 76725,
    "n" : "MT2A"
  }, {
    "@id" : 76724,
    "n" : "LGALS3"
  }, {
    "@id" : 76723,
    "n" : "CDC20"
  }, {
    "@id" : 76722,
    "n" : "ICAM1"
  }, {
    "@id" : 76721,
    "n" : "CRKL"
  }, {
    "@id" : 76720,
    "n" : "IL27RA"
  }, {
    "@id" : 76719,
    "n" : "IKZF3"
  }, {
    "@id" : 76718,
    "n" : "IKZF1"
  }, {
    "@id" : 76717,
    "n" : "ICAM4"
  }, {
    "@id" : 76716,
    "n" : "ICAM3"
  }, {
    "@id" : 76715,
    "n" : "ICAM2"
  }, {
    "@id" : 76714,
    "n" : "HHIP"
  }, {
    "@id" : 76713,
    "n" : "SMARCB1"
  }, {
    "@id" : 76712,
    "n" : "SMARCAL1"
  }, {
    "@id" : 76711,
    "n" : "EIF3A"
  }, {
    "@id" : 76710,
    "n" : "BCAR1"
  }, {
    "@id" : 76709,
    "n" : "CD247"
  }, {
    "@id" : 76708,
    "n" : "STUB1"
  }, {
    "@id" : 76707,
    "n" : "PDCD4"
  }, {
    "@id" : 76706,
    "n" : "hexadecenal"
  }, {
    "@id" : 76705,
    "n" : "SCGB1A1"
  }, {
    "@id" : 76704,
    "n" : "APLF"
  }, {
    "@id" : 76703,
    "n" : "IL2RB"
  }, {
    "@id" : 76702,
    "n" : "IL2RA"
  }, {
    "@id" : 76701,
    "n" : "CABLES1"
  }, {
    "@id" : 76700,
    "n" : "GZMB"
  }, {
    "@id" : 76699,
    "n" : "GZMA"
  }, {
    "@id" : 76698,
    "n" : "NTRK3"
  }, {
    "@id" : 76697,
    "n" : "MYO10"
  }, {
    "@id" : 76696,
    "n" : "NTRK2"
  }, {
    "@id" : 76695,
    "n" : "NTRK1"
  }, {
    "@id" : 76694,
    "n" : "E2F8"
  }, {
    "@id" : 76693,
    "n" : "EIF4B"
  }, {
    "@id" : 76692,
    "n" : "E2F7"
  }, {
    "@id" : 76691,
    "n" : "E2F6"
  }, {
    "@id" : 76690,
    "n" : "EIF4E"
  }, {
    "@id" : 76689,
    "n" : "HNRNPA1"
  }, {
    "@id" : 76688,
    "n" : "E2F5"
  }, {
    "@id" : 76687,
    "n" : "SRY"
  }, {
    "@id" : 76686,
    "n" : "E2F4"
  }, {
    "@id" : 76685,
    "n" : "E2F3"
  }, {
    "@id" : 76684,
    "n" : "FYN"
  }, {
    "@id" : 76683,
    "n" : "E2F2"
  }, {
    "@id" : 76682,
    "n" : "IGF2BP1"
  }, {
    "@id" : 76681,
    "n" : "UBQLN1"
  }, {
    "@id" : 76680,
    "n" : "E2F1"
  }, {
    "@id" : 76679,
    "n" : "CDC42"
  }, {
    "@id" : 76678,
    "n" : "FYB"
  }, {
    "@id" : 76677,
    "n" : "MALT1"
  }, {
    "@id" : 76676,
    "n" : "MLLT4"
  }, {
    "@id" : 76675,
    "n" : "RCHY1"
  }, {
    "@id" : 76674,
    "n" : "IL2RG"
  }, {
    "@id" : 76673,
    "n" : "SRF"
  }, {
    "@id" : 76672,
    "n" : "SRC"
  }, {
    "@id" : 76671,
    "n" : "ROCK2"
  }, {
    "@id" : 76670,
    "n" : "ROCK1"
  }, {
    "@id" : 76669,
    "n" : "ITGA9"
  }, {
    "@id" : 76668,
    "n" : "GAPDH"
  }, {
    "@id" : 76667,
    "n" : "FXN"
  }, {
    "@id" : 76666,
    "n" : "BCAT1"
  }, {
    "@id" : 76665,
    "n" : "TOP1"
  }, {
    "@id" : 76664,
    "n" : "ITGA5"
  }, {
    "@id" : 76663,
    "n" : "TRIM59"
  }, {
    "@id" : 76662,
    "n" : "ITGA6"
  }, {
    "@id" : 76661,
    "n" : "LCP2"
  }, {
    "@id" : 76660,
    "n" : "LCOR"
  }, {
    "@id" : 76659,
    "n" : "ITGA7"
  }, {
    "@id" : 76658,
    "n" : "ITGA8"
  }, {
    "@id" : 76657,
    "n" : "ADORA2B"
  }, {
    "@id" : 76656,
    "n" : "NRG4"
  }, {
    "@id" : 76655,
    "n" : "RRM2B"
  }, {
    "@id" : 76654,
    "n" : "NRG3"
  }, {
    "@id" : 76653,
    "n" : "ADORA2A"
  }, {
    "@id" : 76652,
    "n" : "ITGAD"
  }, {
    "@id" : 76651,
    "n" : "TNFRSF1A"
  }, {
    "@id" : 76650,
    "n" : "CES4A"
  }, {
    "@id" : 76649,
    "n" : "ARFGAP1"
  }, {
    "@id" : 76648,
    "n" : "RABGGTA"
  }, {
    "@id" : 76647,
    "n" : "RABGGTB"
  }, {
    "@id" : 76646,
    "n" : "TNFRSF1B"
  }, {
    "@id" : 76645,
    "n" : "NRG2"
  }, {
    "@id" : 76644,
    "n" : "NRG1"
  }, {
    "@id" : 76643,
    "n" : "ITGA1"
  }, {
    "@id" : 76642,
    "n" : "ITGA2"
  }, {
    "@id" : 76641,
    "n" : "TNFRSF18"
  }, {
    "@id" : 76640,
    "n" : "ITGA3"
  }, {
    "@id" : 76639,
    "n" : "APAF1"
  }, {
    "@id" : 76638,
    "n" : "ITGA4"
  }, {
    "@id" : 76637,
    "n" : "ACTR2"
  }, {
    "@id" : 76636,
    "n" : "ACTR3"
  }, {
    "@id" : 76635,
    "n" : "NKX3-1"
  }, {
    "@id" : 76634,
    "n" : "PGM1"
  }, {
    "@id" : 76633,
    "n" : "ACP1"
  }, {
    "@id" : 76632,
    "n" : "ITGB6"
  }, {
    "@id" : 76631,
    "n" : "ITGB7"
  }, {
    "@id" : 76630,
    "n" : "ITGAV"
  }, {
    "@id" : 76629,
    "n" : "ITGB8"
  }, {
    "@id" : 76628,
    "n" : "ITGAX"
  }, {
    "@id" : 76627,
    "n" : "BOC"
  }, {
    "@id" : 76626,
    "n" : "ITGAL"
  }, {
    "@id" : 76625,
    "n" : "ITGAE"
  }, {
    "@id" : 76624,
    "n" : "thromboxane A2"
  }, {
    "@id" : 76623,
    "n" : "PTEN"
  }, {
    "@id" : 76622,
    "n" : "ONECUT1"
  }, {
    "@id" : 76621,
    "n" : "ITGB2"
  }, {
    "@id" : 76620,
    "n" : "ITGB3"
  }, {
    "@id" : 76619,
    "n" : "ITGB4"
  }, {
    "@id" : 76618,
    "n" : "NUMA1"
  }, {
    "@id" : 76617,
    "n" : "ITGB5"
  }, {
    "@id" : 76616,
    "n" : "ALAS1"
  }, {
    "@id" : 76615,
    "n" : "ITGAM"
  }, {
    "@id" : 76614,
    "n" : "SNAP25"
  }, {
    "@id" : 76613,
    "n" : "calciol"
  }, {
    "@id" : 76612,
    "n" : "BCAR3"
  }, {
    "@id" : 76611,
    "n" : "ITGB1"
  }, {
    "@id" : 76610,
    "n" : "SHBG"
  }, {
    "@id" : 76609,
    "n" : "MNAT1"
  }, {
    "@id" : 76608,
    "n" : "HPSE"
  }, {
    "@id" : 76607,
    "n" : "SP5"
  }, {
    "@id" : 76606,
    "n" : "SP3"
  }, {
    "@id" : 76605,
    "n" : "NOXA1"
  }, {
    "@id" : 76604,
    "n" : "NACA"
  }, {
    "@id" : 76603,
    "n" : "ARPC3"
  }, {
    "@id" : 76602,
    "n" : "SP1"
  }, {
    "@id" : 76601,
    "n" : "ARPC2"
  }, {
    "@id" : 76600,
    "n" : "IBTK"
  }, {
    "@id" : 76599,
    "n" : "NDC80"
  }, {
    "@id" : 76598,
    "n" : "BMX"
  }, {
    "@id" : 76597,
    "n" : "FBXO32"
  }, {
    "@id" : 76596,
    "n" : "ARPC5"
  }, {
    "@id" : 76595,
    "n" : "RFXANK"
  }, {
    "@id" : 76594,
    "n" : "ARPC4"
  }, {
    "@id" : 76593,
    "n" : "TNFRSF9"
  }, {
    "@id" : 76592,
    "n" : "ODF2"
  }, {
    "@id" : 76591,
    "n" : "IFNA21"
  }, {
    "@id" : 76590,
    "n" : "SMYD2"
  }, {
    "@id" : 76589,
    "n" : "PGK1"
  }, {
    "@id" : 76588,
    "n" : "EIF4EBP1"
  }, {
    "@id" : 76587,
    "n" : "RAP1A"
  }, {
    "@id" : 76586,
    "n" : "SLC9A3R1"
  }, {
    "@id" : 76585,
    "n" : "RAP1B"
  }, {
    "@id" : 76584,
    "n" : "SLC9A3R2"
  }, {
    "@id" : 76583,
    "n" : "HSP90B1"
  }, {
    "@id" : 76582,
    "n" : "NPAS2"
  }, {
    "@id" : 76581,
    "n" : "CES5A"
  }, {
    "@id" : 76580,
    "n" : "CYP2C18"
  }, {
    "@id" : 76579,
    "n" : "FBXO45"
  }, {
    "@id" : 76578,
    "n" : "LY96"
  }, {
    "@id" : 76577,
    "n" : "CREM"
  }, {
    "@id" : 76576,
    "n" : "IREB2"
  }, {
    "@id" : 76575,
    "n" : "DLX6"
  }, {
    "@id" : 76574,
    "n" : "DLX5"
  }, {
    "@id" : 76573,
    "n" : "SHC1"
  }, {
    "@id" : 76572,
    "n" : "SHC3"
  }, {
    "@id" : 76571,
    "n" : "SHC2"
  }, {
    "@id" : 76570,
    "n" : "BLM"
  }, {
    "@id" : 76569,
    "n" : "DLX1"
  }, {
    "@id" : 76568,
    "n" : "GRIA2"
  }, {
    "@id" : 76567,
    "n" : "BLK"
  }, {
    "@id" : 76566,
    "n" : "IFNA10"
  }, {
    "@id" : 76565,
    "n" : "AJUBA"
  }, {
    "@id" : 76564,
    "n" : "IL6ST"
  }, {
    "@id" : 76563,
    "n" : "SMO"
  }, {
    "@id" : 76562,
    "n" : "JAML"
  }, {
    "@id" : 76561,
    "n" : "DMTF1"
  }, {
    "@id" : 76560,
    "n" : "MSH2"
  }, {
    "@id" : 76559,
    "n" : "CDC25B"
  }, {
    "@id" : 76558,
    "n" : "PIAS1"
  }, {
    "@id" : 76557,
    "n" : "CDC25A"
  }, {
    "@id" : 76556,
    "n" : "PIAS2"
  }, {
    "@id" : 76555,
    "n" : "FBXO11"
  }, {
    "@id" : 76554,
    "n" : "CDC25C"
  }, {
    "@id" : 76553,
    "n" : "CTNNBIP1"
  }, {
    "@id" : 76552,
    "n" : "IFNA17"
  }, {
    "@id" : 76551,
    "n" : "FST"
  }, {
    "@id" : 76550,
    "n" : "IFNA16"
  }, {
    "@id" : 76549,
    "n" : "FBXW7"
  }, {
    "@id" : 76548,
    "n" : "CISH"
  }, {
    "@id" : 76547,
    "n" : "IFNA14"
  }, {
    "@id" : 76546,
    "n" : "IFNA13"
  }, {
    "@id" : 76545,
    "n" : "BNIP3L"
  }, {
    "@id" : 76544,
    "n" : "PIAS3"
  }, {
    "@id" : 76543,
    "n" : "PIAS4"
  }, {
    "@id" : 76542,
    "n" : "MAP3K5"
  }, {
    "@id" : 76541,
    "n" : "MAP3K4"
  }, {
    "@id" : 76540,
    "n" : "TNFRSF4"
  }, {
    "@id" : 76539,
    "n" : "MAP3K7"
  }, {
    "@id" : 76538,
    "n" : "MAP3K6"
  }, {
    "@id" : 76537,
    "n" : "KMT5A"
  }, {
    "@id" : 76536,
    "n" : "NEK2"
  }, {
    "@id" : 76535,
    "n" : "KMT5B"
  }, {
    "@id" : 76534,
    "n" : "MAP3K8"
  }, {
    "@id" : 76533,
    "n" : "TOM1"
  }, {
    "@id" : 76532,
    "n" : "IBSP"
  }, {
    "@id" : 76531,
    "n" : "SLK"
  }, {
    "@id" : 76530,
    "n" : "HHAT"
  }, {
    "@id" : 76529,
    "n" : "IL1RAP"
  }, {
    "@id" : 76528,
    "n" : "SLA"
  }, {
    "@id" : 76527,
    "n" : "LIMS1"
  }, {
    "@id" : 76526,
    "n" : "LIMS2"
  }, {
    "@id" : 76525,
    "n" : "EBAG9"
  }, {
    "@id" : 76524,
    "n" : "PTF1A"
  }, {
    "@id" : 76523,
    "n" : "PKN1"
  }, {
    "@id" : 76522,
    "n" : "PKN2"
  }, {
    "@id" : 76521,
    "n" : "AGRP"
  }, {
    "@id" : 76520,
    "n" : "NCAPD2"
  }, {
    "@id" : 76519,
    "n" : "TAOK2"
  }, {
    "@id" : 76518,
    "n" : "TAOK1"
  }, {
    "@id" : 76517,
    "n" : "APEX1"
  }, {
    "@id" : 76516,
    "n" : "WT1"
  }, {
    "@id" : 76515,
    "n" : "TAOK3"
  }, {
    "@id" : 76514,
    "n" : "CENPF"
  }, {
    "@id" : 76513,
    "n" : "COL3A1"
  }, {
    "@id" : 76512,
    "n" : "CENPE"
  }, {
    "@id" : 76511,
    "n" : "SKI"
  }, {
    "@id" : 76510,
    "n" : "KIR3DL1"
  }, {
    "@id" : 76509,
    "n" : "WNT7A"
  }, {
    "@id" : 76508,
    "n" : "DAB2IP"
  }, {
    "@id" : 76507,
    "n" : "MBD2"
  }, {
    "@id" : 76506,
    "n" : "WNT7B"
  }, {
    "@id" : 76505,
    "n" : "PKLR"
  }, {
    "@id" : 76504,
    "n" : "EGLN2"
  }, {
    "@id" : 76503,
    "n" : "EGLN3"
  }, {
    "@id" : 76502,
    "n" : "CENPU"
  }, {
    "@id" : 76501,
    "n" : "MBD3"
  }, {
    "@id" : 76500,
    "n" : "EGLN1"
  }, {
    "@id" : 76499,
    "n" : "SPDEF"
  }, {
    "@id" : 76498,
    "n" : "JAM3"
  }, {
    "@id" : 76497,
    "n" : "IL12RB2"
  }, {
    "@id" : 76496,
    "n" : "JAM2"
  }, {
    "@id" : 76495,
    "n" : "IL12RB1"
  }, {
    "@id" : 76494,
    "n" : "BID"
  }, {
    "@id" : 76493,
    "n" : "RICTOR"
  }, {
    "@id" : 76492,
    "n" : "STX4"
  }, {
    "@id" : 76491,
    "n" : "SPOP"
  }, {
    "@id" : 76490,
    "n" : "SPP1"
  }, {
    "@id" : 76489,
    "n" : "WRN"
  }, {
    "@id" : 76488,
    "n" : "NRAS"
  }, {
    "@id" : 76487,
    "n" : "CENPB"
  }, {
    "@id" : 76486,
    "n" : "EGFR"
  }, {
    "@id" : 76485,
    "n" : "CENPA"
  }, {
    "@id" : 76484,
    "n" : "glycogen"
  }, {
    "@id" : 76483,
    "n" : "ODC1"
  }, {
    "@id" : 76482,
    "n" : "PPARD"
  }, {
    "@id" : 76481,
    "n" : "PAFAH1B1"
  }, {
    "@id" : 76480,
    "n" : "PAFAH1B2"
  }, {
    "@id" : 76479,
    "n" : "PAFAH1B3"
  }, {
    "@id" : 76478,
    "n" : "PPARA"
  }, {
    "@id" : 76477,
    "n" : "imatinib methanesulfonate"
  }, {
    "@id" : 76476,
    "n" : "PPARG"
  }, {
    "@id" : 76475,
    "n" : "POT1"
  }, {
    "@id" : 76474,
    "n" : "RAPGEF1"
  }, {
    "@id" : 76473,
    "n" : "INCENP"
  }, {
    "@id" : 76472,
    "n" : "MMP13"
  }, {
    "@id" : 76471,
    "n" : "TMEFF2"
  }, {
    "@id" : 76470,
    "n" : "MMP14"
  }, {
    "@id" : 76469,
    "n" : "MMP12"
  }, {
    "@id" : 76468,
    "n" : "DDB2"
  }, {
    "@id" : 76467,
    "n" : "DUSP6"
  }, {
    "@id" : 76466,
    "n" : "DUSP8"
  }, {
    "@id" : 76465,
    "n" : "FOS"
  }, {
    "@id" : 76464,
    "n" : "BGN"
  }, {
    "@id" : 76463,
    "n" : "SPHK1"
  }, {
    "@id" : 76462,
    "n" : "DUSP1"
  }, {
    "@id" : 76461,
    "n" : "SPHK2"
  }, {
    "@id" : 76460,
    "n" : "RMI1"
  }, {
    "@id" : 76459,
    "n" : "DUSP5"
  }, {
    "@id" : 76458,
    "n" : "JAK1"
  }, {
    "@id" : 76457,
    "n" : "DLGAP5"
  }, {
    "@id" : 76456,
    "n" : "NINL"
  }, {
    "@id" : 76455,
    "n" : "JAK3"
  }, {
    "@id" : 76454,
    "n" : "JAK2"
  }, {
    "@id" : 76453,
    "n" : "SMPD1"
  }, {
    "@id" : 76452,
    "n" : "CASP10"
  }, {
    "@id" : 76451,
    "n" : "PPP2R4"
  }, {
    "@id" : 76450,
    "n" : "SHH"
  }, {
    "@id" : 76449,
    "n" : "SMPD2"
  }, {
    "@id" : 76448,
    "n" : "MED12"
  }, {
    "@id" : 76447,
    "n" : "SHF"
  }, {
    "@id" : 76446,
    "n" : "SMPD3"
  }, {
    "@id" : 76445,
    "n" : "ARHGAP4"
  }, {
    "@id" : 76444,
    "n" : "BBC3"
  }, {
    "@id" : 76443,
    "n" : "MED15"
  }, {
    "@id" : 76442,
    "n" : "ARHGAP6"
  }, {
    "@id" : 76441,
    "n" : "SHB"
  }, {
    "@id" : 76440,
    "n" : "ARHGAP5"
  }, {
    "@id" : 76439,
    "n" : "ARHGAP1"
  }, {
    "@id" : 76438,
    "n" : "BHLHE41"
  }, {
    "@id" : 76437,
    "n" : "ARHGAP8"
  }, {
    "@id" : 76436,
    "n" : "ACHE"
  }, {
    "@id" : 76435,
    "n" : "ARHGAP9"
  }, {
    "@id" : 76434,
    "n" : "HLA-DRB1"
  }, {
    "@id" : 76433,
    "n" : "STRN"
  }, {
    "@id" : 76432,
    "n" : "SFXN3"
  }, {
    "@id" : 76431,
    "n" : "FASN"
  }, {
    "@id" : 76430,
    "n" : "DHFR"
  }, {
    "@id" : 76429,
    "n" : "PBX1"
  }, {
    "@id" : 76428,
    "n" : "L1CAM"
  }, {
    "@id" : 76427,
    "n" : "NR2F2"
  }, {
    "@id" : 76426,
    "n" : "LNPEP"
  }, {
    "@id" : 76425,
    "n" : "EIF2AK2"
  }, {
    "@id" : 76424,
    "n" : "FN1"
  }, {
    "@id" : 76423,
    "n" : "JUP"
  }, {
    "@id" : 76422,
    "n" : "GSTM1"
  }, {
    "@id" : 76421,
    "n" : "JAG1"
  }, {
    "@id" : 76420,
    "n" : "CREBBP"
  }, {
    "@id" : 76419,
    "n" : "JUN"
  }, {
    "@id" : 76418,
    "n" : "JAG2"
  }, {
    "@id" : 76417,
    "n" : "ATRIP"
  }, {
    "@id" : 76416,
    "n" : "PIP5K1C"
  }, {
    "@id" : 76415,
    "n" : "PIP5K1B"
  }, {
    "@id" : 76414,
    "n" : "SFN"
  }, {
    "@id" : 76413,
    "n" : "PIP5K1A"
  }, {
    "@id" : 76412,
    "n" : "PDGFC"
  }, {
    "@id" : 76411,
    "n" : "PDGFD"
  }, {
    "@id" : 76410,
    "n" : "11-cis-retinal"
  }, {
    "@id" : 76409,
    "n" : "EPB41L1"
  }, {
    "@id" : 76408,
    "n" : "RDH12"
  }, {
    "@id" : 76407,
    "n" : "T"
  }, {
    "@id" : 76406,
    "n" : "bile acid"
  }, {
    "@id" : 76405,
    "n" : "PLA2G7"
  }, {
    "@id" : 76404,
    "n" : "GATA1"
  }, {
    "@id" : 76403,
    "n" : "GATA2"
  }, {
    "@id" : 76402,
    "n" : "GATA3"
  }, {
    "@id" : 76401,
    "n" : "GATA4"
  }, {
    "@id" : 76400,
    "n" : "PDGFA"
  }, {
    "@id" : 76399,
    "n" : "CDCA8"
  }, {
    "@id" : 76398,
    "n" : "GATA6"
  }, {
    "@id" : 76397,
    "n" : "CDCA7"
  }, {
    "@id" : 76396,
    "n" : "PDGFB"
  }, {
    "@id" : 76395,
    "n" : "SHMT1"
  }, {
    "@id" : 76394,
    "n" : "SET"
  }, {
    "@id" : 76393,
    "n" : "ATF4"
  }, {
    "@id" : 76392,
    "n" : "ATF3"
  }, {
    "@id" : 76391,
    "n" : "ATF6"
  }, {
    "@id" : 76390,
    "n" : "CLOCK"
  }, {
    "@id" : 76389,
    "n" : "ATF5"
  }, {
    "@id" : 76388,
    "n" : "MT-CO2"
  }, {
    "@id" : 76387,
    "n" : "ATF7"
  }, {
    "@id" : 76386,
    "n" : "ORAI1"
  }, {
    "@id" : 76385,
    "n" : "AGTR1"
  }, {
    "@id" : 76384,
    "n" : "TMEM126A"
  }, {
    "@id" : 76383,
    "n" : "DDIT4"
  }, {
    "@id" : 76382,
    "n" : "DDIT3"
  }, {
    "@id" : 76381,
    "n" : "EWSR1"
  }, {
    "@id" : 76380,
    "n" : "BCR"
  }, {
    "@id" : 76379,
    "n" : "CD2AP"
  }, {
    "@id" : 76378,
    "n" : "PRKAB1"
  }, {
    "@id" : 76377,
    "n" : "ZNF14"
  }, {
    "@id" : 76376,
    "n" : "FRS3"
  }, {
    "@id" : 76375,
    "n" : "UNC5C"
  }, {
    "@id" : 76374,
    "n" : "FRS2"
  }, {
    "@id" : 76373,
    "n" : "UNC5B"
  }, {
    "@id" : 76372,
    "n" : "UNC5A"
  }, {
    "@id" : 76371,
    "n" : "PP2"
  }, {
    "@id" : 76370,
    "n" : "PRKACB"
  }, {
    "@id" : 76369,
    "n" : "PRKACA"
  }, {
    "@id" : 76368,
    "n" : "AKT1"
  }, {
    "@id" : 76367,
    "n" : "AKT3"
  }, {
    "@id" : 76366,
    "n" : "PRKACG"
  }, {
    "@id" : 76365,
    "n" : "AKT2"
  }, {
    "@id" : 76364,
    "n" : "SYNGAP1"
  }, {
    "@id" : 76363,
    "n" : "F11R"
  }, {
    "@id" : 76362,
    "n" : "NOC2L"
  }, {
    "@id" : 76361,
    "n" : "SLA2"
  }, {
    "@id" : 76360,
    "n" : "ITSN1"
  }, {
    "@id" : 76359,
    "n" : "IFT172"
  }, {
    "@id" : 76358,
    "n" : "TFRC"
  }, {
    "@id" : 76357,
    "n" : "SPI1"
  }, {
    "@id" : 76356,
    "n" : "ATF2"
  }, {
    "@id" : 76355,
    "n" : "ATF1"
  }, {
    "@id" : 76354,
    "n" : "ITSN2"
  } ]
}, {
  "edges" : [ {
    "@id" : 102639,
    "s" : 78979,
    "t" : 78703,
    "i" : "controls-expression-of"
  }, {
    "@id" : 102638,
    "s" : 78978,
    "t" : 77979,
    "i" : "controls-state-change-of"
  }, {
    "@id" : 102637,
    "s" : 78977,
    "t" : 78059,
    "i" : "in-complex-with"
  }, {
    "@id" : 102636,
    "s" : 78977,
    "t" : 78263,
    "i" : "controls-state-change-of"
  }, {
    "@id" : 102635,
    "s" : 78977,
    "t" : 77790,
    "i" : "in-complex-with"
  }, {
    "@id" : 102634,
    "s" : 78977,
    "t" : 77301,
    "i" : "in-complex-with"
  }, {
    "@id" : 102633,
    "s" : 78977,
    "t" : 77139,
    "i" : "controls-state-change-of"
  }, {
    "@id" : 102632,
    "s" : 78975,
    "t" : 76421,
    "i" : "controls-state-change-of"
  }, {
    "@id" : 102631,
    "s" : 78972,
    "t" : 76463,
    "i" : "catalysis-precedes"
  }, {
    "@id" : 102630,
    "s" : 78972,
    "t" : 76461,
    "i" : "catalysis-precedes"
  }, {
    "@id" : 102629,
    "s" : 78971,
    "t" : 78554,
    "i" : "in-complex-with"
  }, {
    "@id" : 102628,
    "s" : 78969,
    "t" : 78064,
    "i" : "in-complex-with"
  }, {
    "@id" : 102627,
    "s" : 78969,
    "t" : 77103,
    "i" : "in-complex-with"
  }, {
    "@id" : 102626,
    "s" : 78969,
    "t" : 78060,
    "i" : "in-complex-with"
  }, {
    "@id" : 102625,
    "s" : 78969,
    "t" : 78059,
    "i" : "in-complex-with"
  }, {
    "@id" : 102624,
    "s" : 78968,
    "t" : 78628,
    "i" : "controls-state-change-of"
  }, {
    "@id" : 102623,
    "s" : 78968,
    "t" : 78603,
    "i" : "controls-state-change-of"
  }, {
    "@id" : 102622,
    "s" : 78967,
    "t" : 78271,
    "i" : "in-complex-with"
  }, {
    "@id" : 102621,
    "s" : 78967,
    "t" : 77310,
    "i" : "in-complex-with"
  }, {
    "@id" : 102620,
    "s" : 78967,
    "t" : 78076,
    "i" : "in-complex-with"
  }, {
    "@id" : 102619,
    "s" : 78967,
    "t" : 78075,
    "i" : "in-complex-with"
  }, {
    "@id" : 102618,
    "s" : 78967,
    "t" : 78074,
    "i" : "in-complex-with"
  }, {
    "@id" : 102617,
    "s" : 78967,
    "t" : 78263,
    "i" : "controls-state-change-of"
  }, {
    "@id" : 102616,
    "s" : 78967,
    "t" : 77620,
    "i" : "controls-state-change-of"
  }, {
    "@id" : 102615,
    "s" : 78967,
    "t" : 77139,
    "i" : "controls-state-change-of"
  }, {
    "@id" : 102614,
    "s" : 78967,
    "t" : 77681,
    "i" : "in-complex-with"
  }, {
    "@id" : 102613,
    "s" : 78967,
    "t" : 76414,
    "i" : "in-complex-with"
  }, {
    "@id" : 102612,
    "s" : 78967,
    "t" : 78287,
    "i" : "in-complex-with"
  }, {
    "@id" : 102611,
    "s" : 78967,
    "t" : 78267,
    "i" : "in-complex-with"
  }, {
    "@id" : 102610,
    "s" : 78967,
    "t" : 78284,
    "i" : "in-complex-with"
  }, {
    "@id" : 102609,
    "s" : 78967,
    "t" : 78289,
    "i" : "in-complex-with"
  }, {
    "@id" : 102608,
    "s" : 78967,
    "t" : 77090,
    "i" : "in-complex-with"
  }, {
    "@id" : 102607,
    "s" : 78967,
    "t" : 78305,
    "i" : "in-complex-with"
  }, {
    "@id" : 102606,
    "s" : 78966,
    "t" : 78624,
    "i" : "controls-state-change-of"
  }, {
    "@id" : 102605,
    "s" : 78966,
    "t" : 78604,
    "i" : "controls-state-change-of"
  }, {
    "@id" : 102604,
    "s" : 78965,
    "t" : 77775,
    "i" : "controls-expression-of"
  }, {
    "@id" : 102603,
    "s" : 78965,
    "t" : 77676,
    "i" : "controls-expression-of"
  }, {
    "@id" : 102602,
    "s" : 78964,
    "t" : 77024,
    "i" : "controls-state-change-of"
  }, {
    "@id" : 102601,
    "s" : 78964,
    "t" : 78652,
    "i" : "in-complex-with"
  }, {
    "@id" : 102600,
    "s" : 78964,
    "t" : 76823,
    "i" : "controls-state-change-of"
  }, {
    "@id" : 102599,
    "s" : 78964,
    "t" : 76822,
    "i" : "controls-state-change-of"
  }, {
    "@id" : 102598,
    "s" : 78964,
    "t" : 77749,
    "i" : "controls-state-change-of"
  }, {
    "@id" : 102597,
    "s" : 78964,
    "t" : 76816,
    "i" : "controls-state-change-of"
  }, {
    "@id" : 102596,
    "s" : 78964,
    "t" : 76841,
    "i" : "controls-state-change-of"
  }, {
    "@id" : 102595,
    "s" : 78963,
    "t" : 77680,
    "i" : "controls-phosphorylation-of"
  }, {
    "@id" : 102594,
    "s" : 78963,
    "t" : 76679,
    "i" : "controls-state-change-of"
  }, {
    "@id" : 102593,
    "s" : 78963,
    "t" : 78759,
    "i" : "controls-state-change-of"
  }, {
    "@id" : 102592,
    "s" : 78963,
    "t" : 77675,
    "i" : "controls-phosphorylation-of"
  }, {
    "@id" : 102591,
    "s" : 78963,
    "t" : 78409,
    "i" : "controls-state-change-of"
  }, {
    "@id" : 102590,
    "s" : 78962,
    "t" : 77821,
    "i" : "controls-phosphorylation-of"
  }, {
    "@id" : 102589,
    "s" : 78962,
    "t" : 76907,
    "i" : "controls-state-change-of"
  }, {
    "@id" : 102588,
    "s" : 78961,
    "t" : 78759,
    "i" : "controls-state-change-of"
  }, {
    "@id" : 102587,
    "s" : 78960,
    "t" : 77680,
    "i" : "controls-phosphorylation-of"
  }, {
    "@id" : 102586,
    "s" : 78960,
    "t" : 78351,
    "i" : "controls-phosphorylation-of"
  }, {
    "@id" : 102585,
    "s" : 78960,
    "t" : 78759,
    "i" : "controls-state-change-of"
  }, {
    "@id" : 102584,
    "s" : 78960,
    "t" : 77668,
    "i" : "controls-phosphorylation-of"
  }, {
    "@id" : 102583,
    "s" : 78960,
    "t" : 77675,
    "i" : "controls-phosphorylation-of"
  }, {
    "@id" : 102582,
    "s" : 78959,
    "t" : 78968,
    "i" : "in-complex-with"
  }, {
    "@id" : 102581,
    "s" : 78959,
    "t" : 78628,
    "i" : "controls-state-change-of"
  }, {
    "@id" : 102580,
    "s" : 78959,
    "t" : 78603,
    "i" : "controls-state-change-of"
  }, {
    "@id" : 102579,
    "s" : 78959,
    "t" : 78956,
    "i" : "in-complex-with"
  }, {
    "@id" : 102578,
    "s" : 78957,
    "t" : 76672,
    "i" : "controls-phosphorylation-of"
  }, {
    "@id" : 102577,
    "s" : 78957,
    "t" : 76368,
    "i" : "controls-phosphorylation-of"
  }, {
    "@id" : 102576,
    "s" : 78957,
    "t" : 78776,
    "i" : "controls-phosphorylation-of"
  }, {
    "@id" : 102575,
    "s" : 78957,
    "t" : 76817,
    "i" : "controls-state-change-of"
  }, {
    "@id" : 102574,
    "s" : 78957,
    "t" : 77680,
    "i" : "controls-phosphorylation-of"
  }, {
    "@id" : 102573,
    "s" : 78957,
    "t" : 76367,
    "i" : "controls-expression-of"
  }, {
    "@id" : 102572,
    "s" : 78957,
    "t" : 77675,
    "i" : "controls-phosphorylation-of"
  }, {
    "@id" : 102571,
    "s" : 78957,
    "t" : 78759,
    "i" : "controls-state-change-of"
  }, {
    "@id" : 102570,
    "s" : 78956,
    "t" : 78968,
    "i" : "in-complex-with"
  }, {
    "@id" : 102569,
    "s" : 78956,
    "t" : 78628,
    "i" : "controls-state-change-of"
  }, {
    "@id" : 102568,
    "s" : 78956,
    "t" : 78603,
    "i" : "controls-state-change-of"
  }, {
    "@id" : 102567,
    "s" : 78955,
    "t" : 78624,
    "i" : "controls-state-change-of"
  }, {
    "@id" : 102566,
    "s" : 78955,
    "t" : 78966,
    "i" : "in-complex-with"
  }, {
    "@id" : 102565,
    "s" : 78955,
    "t" : 78604,
    "i" : "controls-state-change-of"
  }, {
    "@id" : 102564,
    "s" : 78954,
    "t" : 78950,
    "i" : "controls-state-change-of"
  }, {
    "@id" : 102563,
    "s" : 78954,
    "t" : 76644,
    "i" : "controls-state-change-of"
  }, {
    "@id" : 102562,
    "s" : 78954,
    "t" : 77034,
    "i" : "controls-transport-of"
  }, {
    "@id" : 102561,
    "s" : 78953,
    "t" : 76672,
    "i" : "controls-phosphorylation-of"
  }, {
    "@id" : 102560,
    "s" : 78953,
    "t" : 77342,
    "i" : "controls-phosphorylation-of"
  }, {
    "@id" : 102559,
    "s" : 78953,
    "t" : 77680,
    "i" : "controls-phosphorylation-of"
  }, {
    "@id" : 102558,
    "s" : 78953,
    "t" : 77499,
    "i" : "controls-phosphorylation-of"
  }, {
    "@id" : 102557,
    "s" : 78953,
    "t" : 76567,
    "i" : "controls-phosphorylation-of"
  }, {
    "@id" : 102556,
    "s" : 78953,
    "t" : 77749,
    "i" : "controls-phosphorylation-of"
  }, {
    "@id" : 102555,
    "s" : 78953,
    "t" : 76787,
    "i" : "controls-phosphorylation-of"
  }, {
    "@id" : 102554,
    "s" : 78953,
    "t" : 76817,
    "i" : "controls-state-change-of"
  }, {
    "@id" : 102553,
    "s" : 78953,
    "t" : 78928,
    "i" : "controls-phosphorylation-of"
  }, {
    "@id" : 102552,
    "s" : 78953,
    "t" : 76684,
    "i" : "controls-phosphorylation-of"
  }, {
    "@id" : 102551,
    "s" : 78953,
    "t" : 77675,
    "i" : "controls-phosphorylation-of"
  }, {
    "@id" : 102550,
    "s" : 78953,
    "t" : 78409,
    "i" : "controls-state-change-of"
  }, {
    "@id" : 102549,
    "s" : 78953,
    "t" : 78759,
    "i" : "controls-state-change-of"
  }, {
    "@id" : 102548,
    "s" : 78953,
    "t" : 78476,
    "i" : "controls-state-change-of"
  }, {
    "@id" : 102547,
    "s" : 78952,
    "t" : 77131,
    "i" : "in-complex-with"
  }, {
    "@id" : 102546,
    "s" : 78952,
    "t" : 78138,
    "i" : "in-complex-with"
  }, {
    "@id" : 102545,
    "s" : 78952,
    "t" : 78135,
    "i" : "in-complex-with"
  }, {
    "@id" : 102544,
    "s" : 78952,
    "t" : 78703,
    "i" : "controls-expression-of"
  }, {
    "@id" : 102543,
    "s" : 78952,
    "t" : 77163,
    "i" : "in-complex-with"
  }, {
    "@id" : 102542,
    "s" : 78952,
    "t" : 77159,
    "i" : "in-complex-with"
  }, {
    "@id" : 102541,
    "s" : 78952,
    "t" : 78147,
    "i" : "in-complex-with"
  }, {
    "@id" : 102540,
    "s" : 78951,
    "t" : 77246,
    "i" : "controls-state-change-of"
  }, {
    "@id" : 102539,
    "s" : 78951,
    "t" : 77117,
    "i" : "controls-state-change-of"
  }, {
    "@id" : 102538,
    "s" : 78951,
    "t" : 78652,
    "i" : "controls-phosphorylation-of"
  }, {
    "@id" : 102537,
    "s" : 78951,
    "t" : 77752,
    "i" : "controls-state-change-of"
  }, {
    "@id" : 102536,
    "s" : 78951,
    "t" : 78900,
    "i" : "controls-phosphorylation-of"
  }, {
    "@id" : 102535,
    "s" : 78951,
    "t" : 77118,
    "i" : "controls-state-change-of"
  }, {
    "@id" : 102534,
    "s" : 78951,
    "t" : 76463,
    "i" : "controls-state-change-of"
  }, {
    "@id" : 102533,
    "s" : 78951,
    "t" : 77479,
    "i" : "controls-state-change-of"
  }, {
    "@id" : 102532,
    "s" : 78951,
    "t" : 76710,
    "i" : "controls-state-change-of"
  }, {
    "@id" : 102531,
    "s" : 78951,
    "t" : 77348,
    "i" : "controls-state-change-of"
  }, {
    "@id" : 102530,
    "s" : 78951,
    "t" : 77090,
    "i" : "controls-state-change-of"
  }, {
    "@id" : 102529,
    "s" : 78951,
    "t" : 78625,
    "i" : "in-complex-with"
  }, {
    "@id" : 102528,
    "s" : 78951,
    "t" : 76454,
    "i" : "controls-state-change-of"
  }, {
    "@id" : 102527,
    "s" : 78951,
    "t" : 76573,
    "i" : "in-complex-with"
  }, {
    "@id" : 102526,
    "s" : 78951,
    "t" : 78224,
    "i" : "controls-state-change-of"
  }, {
    "@id" : 102525,
    "s" : 78951,
    "t" : 76645,
    "i" : "in-complex-with"
  }, {
    "@id" : 102524,
    "s" : 78951,
    "t" : 76794,
    "i" : "controls-state-change-of"
  }, {
    "@id" : 102523,
    "s" : 78951,
    "t" : 76644,
    "i" : "in-complex-with"
  }, {
    "@id" : 102522,
    "s" : 78951,
    "t" : 78480,
    "i" : "in-complex-with"
  }, {
    "@id" : 102521,
    "s" : 78951,
    "t" : 77196,
    "i" : "controls-state-change-of"
  }, {
    "@id" : 102520,
    "s" : 78951,
    "t" : 76811,
    "i" : "controls-state-change-of"
  }, {
    "@id" : 102519,
    "s" : 78951,
    "t" : 78345,
    "i" : "controls-state-change-of"
  }, {
    "@id" : 102518,
    "s" : 78951,
    "t" : 77064,
    "i" : "controls-state-change-of"
  }, {
    "@id" : 102517,
    "s" : 78951,
    "t" : 77687,
    "i" : "controls-state-change-of"
  }, {
    "@id" : 102516,
    "s" : 78951,
    "t" : 76802,
    "i" : "in-complex-with"
  }, {
    "@id" : 102515,
    "s" : 78951,
    "t" : 76672,
    "i" : "controls-state-change-of"
  }, {
    "@id" : 102514,
    "s" : 78951,
    "t" : 77088,
    "i" : "controls-state-change-of"
  }, {
    "@id" : 102513,
    "s" : 78951,
    "t" : 77949,
    "i" : "controls-transport-of"
  }, {
    "@id" : 102512,
    "s" : 78951,
    "t" : 78076,
    "i" : "controls-state-change-of"
  }, {
    "@id" : 102511,
    "s" : 78951,
    "t" : 78075,
    "i" : "controls-state-change-of"
  }, {
    "@id" : 102510,
    "s" : 78951,
    "t" : 78074,
    "i" : "controls-state-change-of"
  }, {
    "@id" : 102509,
    "s" : 78951,
    "t" : 77092,
    "i" : "controls-state-change-of"
  }, {
    "@id" : 102508,
    "s" : 78951,
    "t" : 77943,
    "i" : "in-complex-with"
  }, {
    "@id" : 102507,
    "s" : 78951,
    "t" : 77043,
    "i" : "controls-state-change-of"
  }, {
    "@id" : 102506,
    "s" : 78951,
    "t" : 77680,
    "i" : "controls-state-change-of"
  }, {
    "@id" : 102505,
    "s" : 78951,
    "t" : 76488,
    "i" : "controls-state-change-of"
  }, {
    "@id" : 102504,
    "s" : 78951,
    "t" : 77675,
    "i" : "controls-state-change-of"
  }, {
    "@id" : 102503,
    "s" : 78951,
    "t" : 77928,
    "i" : "controls-transport-of"
  }, {
    "@id" : 102502,
    "s" : 78951,
    "t" : 78950,
    "i" : "in-complex-with"
  }, {
    "@id" : 102501,
    "s" : 78951,
    "t" : 78949,
    "i" : "in-complex-with"
  }, {
    "@id" : 102500,
    "s" : 78951,
    "t" : 77668,
    "i" : "controls-phosphorylation-of"
  }, {
    "@id" : 102499,
    "s" : 78951,
    "t" : 76770,
    "i" : "in-complex-with"
  }, {
    "@id" : 102498,
    "s" : 78951,
    "t" : 78943,
    "i" : "controls-state-change-of"
  }, {
    "@id" : 102497,
    "s" : 78951,
    "t" : 78302,
    "i" : "controls-state-change-of"
  }, {
    "@id" : 102496,
    "s" : 78951,
    "t" : 76656,
    "i" : "in-complex-with"
  }, {
    "@id" : 102495,
    "s" : 78951,
    "t" : 78043,
    "i" : "controls-transport-of"
  }, {
    "@id" : 102494,
    "s" : 78951,
    "t" : 77082,
    "i" : "controls-state-change-of"
  }, {
    "@id" : 102493,
    "s" : 78951,
    "t" : 77858,
    "i" : "controls-state-change-of"
  }, {
    "@id" : 102492,
    "s" : 78951,
    "t" : 78160,
    "i" : "controls-state-change-of"
  }, {
    "@id" : 102491,
    "s" : 78951,
    "t" : 78024,
    "i" : "in-complex-with"
  }, {
    "@id" : 102490,
    "s" : 78951,
    "t" : 76486,
    "i" : "controls-state-change-of"
  }, {
    "@id" : 102489,
    "s" : 78950,
    "t" : 77757,
    "i" : "controls-phosphorylation-of"
  }, {
    "@id" : 102488,
    "s" : 78950,
    "t" : 78265,
    "i" : "in-complex-with"
  }, {
    "@id" : 102487,
    "s" : 78950,
    "t" : 76850,
    "i" : "controls-transport-of"
  }, {
    "@id" : 102486,
    "s" : 78950,
    "t" : 76454,
    "i" : "in-complex-with"
  }, {
    "@id" : 102485,
    "s" : 78950,
    "t" : 78498,
    "i" : "controls-expression-of"
  }, {
    "@id" : 102484,
    "s" : 78950,
    "t" : 77472,
    "i" : "in-complex-with"
  }, {
    "@id" : 102483,
    "s" : 78950,
    "t" : 78495,
    "i" : "in-complex-with"
  }, {
    "@id" : 102482,
    "s" : 78950,
    "t" : 76573,
    "i" : "in-complex-with"
  }, {
    "@id" : 102481,
    "s" : 78950,
    "t" : 76645,
    "i" : "in-complex-with"
  }, {
    "@id" : 102480,
    "s" : 78950,
    "t" : 78480,
    "i" : "in-complex-with"
  }, {
    "@id" : 102479,
    "s" : 78950,
    "t" : 76684,
    "i" : "in-complex-with"
  }, {
    "@id" : 102478,
    "s" : 78950,
    "t" : 76802,
    "i" : "in-complex-with"
  }, {
    "@id" : 102477,
    "s" : 78950,
    "t" : 77949,
    "i" : "controls-state-change-of"
  }, {
    "@id" : 102476,
    "s" : 78950,
    "t" : 78203,
    "i" : "in-complex-with"
  }, {
    "@id" : 102475,
    "s" : 78950,
    "t" : 77680,
    "i" : "controls-phosphorylation-of"
  }, {
    "@id" : 102474,
    "s" : 78950,
    "t" : 76656,
    "i" : "in-complex-with"
  }, {
    "@id" : 102473,
    "s" : 78950,
    "t" : 76654,
    "i" : "in-complex-with"
  }, {
    "@id" : 102472,
    "s" : 78950,
    "t" : 77675,
    "i" : "controls-phosphorylation-of"
  }, {
    "@id" : 102471,
    "s" : 78950,
    "t" : 77928,
    "i" : "controls-state-change-of"
  }, {
    "@id" : 102470,
    "s" : 78950,
    "t" : 77157,
    "i" : "in-complex-with"
  }, {
    "@id" : 102469,
    "s" : 78950,
    "t" : 76644,
    "i" : "in-complex-with"
  }, {
    "@id" : 102468,
    "s" : 78950,
    "t" : 76784,
    "i" : "controls-phosphorylation-of"
  }, {
    "@id" : 102467,
    "s" : 78950,
    "t" : 78043,
    "i" : "controls-state-change-of"
  }, {
    "@id" : 102466,
    "s" : 78950,
    "t" : 77910,
    "i" : "controls-phosphorylation-of"
  }, {
    "@id" : 102465,
    "s" : 78950,
    "t" : 76782,
    "i" : "controls-transport-of"
  }, {
    "@id" : 102464,
    "s" : 78950,
    "t" : 76782,
    "i" : "controls-phosphorylation-of"
  }, {
    "@id" : 102463,
    "s" : 78950,
    "t" : 78024,
    "i" : "in-complex-with"
  }, {
    "@id" : 102462,
    "s" : 78949,
    "t" : 77118,
    "i" : "controls-state-change-of"
  }, {
    "@id" : 102461,
    "s" : 78949,
    "t" : 77117,
    "i" : "controls-state-change-of"
  }, {
    "@id" : 102460,
    "s" : 78949,
    "t" : 78652,
    "i" : "controls-phosphorylation-of"
  }, {
    "@id" : 102459,
    "s" : 78949,
    "t" : 77752,
    "i" : "controls-state-change-of"
  }, {
    "@id" : 102458,
    "s" : 78949,
    "t" : 78900,
    "i" : "controls-phosphorylation-of"
  }, {
    "@id" : 102457,
    "s" : 78949,
    "t" : 77246,
    "i" : "controls-state-change-of"
  }, {
    "@id" : 102456,
    "s" : 78949,
    "t" : 76463,
    "i" : "controls-state-change-of"
  }, {
    "@id" : 102455,
    "s" : 78949,
    "t" : 77479,
    "i" : "controls-state-change-of"
  }, {
    "@id" : 102454,
    "s" : 78949,
    "t" : 76710,
    "i" : "controls-state-change-of"
  }, {
    "@id" : 102453,
    "s" : 78949,
    "t" : 77348,
    "i" : "controls-state-change-of"
  }, {
    "@id" : 102452,
    "s" : 78949,
    "t" : 77090,
    "i" : "controls-state-change-of"
  }, {
    "@id" : 102451,
    "s" : 78949,
    "t" : 78625,
    "i" : "in-complex-with"
  }, {
    "@id" : 102450,
    "s" : 78949,
    "t" : 76454,
    "i" : "controls-state-change-of"
  }, {
    "@id" : 102449,
    "s" : 78949,
    "t" : 76573,
    "i" : "in-complex-with"
  }, {
    "@id" : 102448,
    "s" : 78949,
    "t" : 76368,
    "i" : "controls-transport-of"
  }, {
    "@id" : 102447,
    "s" : 78949,
    "t" : 76368,
    "i" : "controls-phosphorylation-of"
  }, {
    "@id" : 102446,
    "s" : 78949,
    "t" : 77082,
    "i" : "controls-state-change-of"
  }, {
    "@id" : 102445,
    "s" : 78949,
    "t" : 76794,
    "i" : "controls-state-change-of"
  }, {
    "@id" : 102444,
    "s" : 78949,
    "t" : 76644,
    "i" : "in-complex-with"
  }, {
    "@id" : 102443,
    "s" : 78949,
    "t" : 78224,
    "i" : "controls-state-change-of"
  }, {
    "@id" : 102442,
    "s" : 78949,
    "t" : 77196,
    "i" : "controls-state-change-of"
  }, {
    "@id" : 102441,
    "s" : 78949,
    "t" : 76811,
    "i" : "controls-state-change-of"
  }, {
    "@id" : 102440,
    "s" : 78949,
    "t" : 78345,
    "i" : "controls-state-change-of"
  }, {
    "@id" : 102439,
    "s" : 78949,
    "t" : 77064,
    "i" : "controls-state-change-of"
  }, {
    "@id" : 102438,
    "s" : 78949,
    "t" : 76802,
    "i" : "in-complex-with"
  }, {
    "@id" : 102437,
    "s" : 78949,
    "t" : 76672,
    "i" : "controls-state-change-of"
  }, {
    "@id" : 102436,
    "s" : 78949,
    "t" : 77088,
    "i" : "controls-state-change-of"
  }, {
    "@id" : 102435,
    "s" : 78949,
    "t" : 77949,
    "i" : "controls-transport-of"
  }, {
    "@id" : 102434,
    "s" : 78949,
    "t" : 78076,
    "i" : "controls-state-change-of"
  }, {
    "@id" : 102433,
    "s" : 78949,
    "t" : 78075,
    "i" : "controls-state-change-of"
  }, {
    "@id" : 102432,
    "s" : 78949,
    "t" : 78074,
    "i" : "controls-state-change-of"
  }, {
    "@id" : 102431,
    "s" : 78949,
    "t" : 77092,
    "i" : "controls-state-change-of"
  }, {
    "@id" : 102430,
    "s" : 78949,
    "t" : 77687,
    "i" : "controls-state-change-of"
  }, {
    "@id" : 102429,
    "s" : 78949,
    "t" : 77043,
    "i" : "controls-state-change-of"
  }, {
    "@id" : 102428,
    "s" : 78949,
    "t" : 77680,
    "i" : "controls-state-change-of"
  }, {
    "@id" : 102427,
    "s" : 78949,
    "t" : 76488,
    "i" : "controls-state-change-of"
  }, {
    "@id" : 102426,
    "s" : 78949,
    "t" : 77675,
    "i" : "controls-state-change-of"
  }, {
    "@id" : 102425,
    "s" : 78949,
    "t" : 77928,
    "i" : "controls-transport-of"
  }, {
    "@id" : 102424,
    "s" : 78949,
    "t" : 76645,
    "i" : "in-complex-with"
  }, {
    "@id" : 102423,
    "s" : 78949,
    "t" : 77668,
    "i" : "controls-phosphorylation-of"
  }, {
    "@id" : 102422,
    "s" : 78949,
    "t" : 76770,
    "i" : "in-complex-with"
  }, {
    "@id" : 102421,
    "s" : 78949,
    "t" : 78943,
    "i" : "controls-state-change-of"
  }, {
    "@id" : 102420,
    "s" : 78949,
    "t" : 78302,
    "i" : "controls-state-change-of"
  }, {
    "@id" : 102419,
    "s" : 78949,
    "t" : 78043,
    "i" : "controls-transport-of"
  }, {
    "@id" : 102418,
    "s" : 78949,
    "t" : 77858,
    "i" : "controls-state-change-of"
  }, {
    "@id" : 102417,
    "s" : 78949,
    "t" : 76369,
    "i" : "controls-state-change-of"
  }, {
    "@id" : 102416,
    "s" : 78949,
    "t" : 78160,
    "i" : "controls-state-change-of"
  }, {
    "@id" : 102415,
    "s" : 78949,
    "t" : 78024,
    "i" : "in-complex-with"
  }, {
    "@id" : 102414,
    "s" : 78949,
    "t" : 76486,
    "i" : "controls-state-change-of"
  }, {
    "@id" : 102413,
    "s" : 78948,
    "t" : 78552,
    "i" : "in-complex-with"
  }, {
    "@id" : 102412,
    "s" : 78948,
    "t" : 78550,
    "i" : "in-complex-with"
  }, {
    "@id" : 102411,
    "s" : 78948,
    "t" : 78558,
    "i" : "in-complex-with"
  }, {
    "@id" : 102410,
    "s" : 78947,
    "t" : 76421,
    "i" : "controls-state-change-of"
  }, {
    "@id" : 102409,
    "s" : 78947,
    "t" : 78554,
    "i" : "controls-phosphorylation-of"
  }, {
    "@id" : 102408,
    "s" : 78947,
    "t" : 78945,
    "i" : "controls-transport-of"
  }, {
    "@id" : 102407,
    "s" : 78946,
    "t" : 77504,
    "i" : "in-complex-with"
  }, {
    "@id" : 102406,
    "s" : 78946,
    "t" : 77501,
    "i" : "in-complex-with"
  }, {
    "@id" : 102405,
    "s" : 78946,
    "t" : 77498,
    "i" : "in-complex-with"
  }, {
    "@id" : 102404,
    "s" : 78946,
    "t" : 77337,
    "i" : "in-complex-with"
  }, {
    "@id" : 102403,
    "s" : 78946,
    "t" : 77914,
    "i" : "in-complex-with"
  }, {
    "@id" : 102402,
    "s" : 78946,
    "t" : 76578,
    "i" : "in-complex-with"
  }, {
    "@id" : 102401,
    "s" : 78945,
    "t" : 78552,
    "i" : "in-complex-with"
  }, {
    "@id" : 102400,
    "s" : 78945,
    "t" : 78550,
    "i" : "in-complex-with"
  }, {
    "@id" : 102399,
    "s" : 78945,
    "t" : 78554,
    "i" : "in-complex-with"
  }, {
    "@id" : 102398,
    "s" : 78943,
    "t" : 77351,
    "i" : "in-complex-with"
  }, {
    "@id" : 102397,
    "s" : 78943,
    "t" : 78855,
    "i" : "controls-phosphorylation-of"
  }, {
    "@id" : 102396,
    "s" : 78943,
    "t" : 77821,
    "i" : "controls-phosphorylation-of"
  }, {
    "@id" : 102395,
    "s" : 78943,
    "t" : 76539,
    "i" : "controls-phosphorylation-of"
  }, {
    "@id" : 102394,
    "s" : 78942,
    "t" : 77694,
    "i" : "in-complex-with"
  }, {
    "@id" : 102393,
    "s" : 78940,
    "t" : 77486,
    "i" : "controls-phosphorylation-of"
  }, {
    "@id" : 102392,
    "s" : 78940,
    "t" : 77821,
    "i" : "controls-phosphorylation-of"
  }, {
    "@id" : 102391,
    "s" : 78940,
    "t" : 77676,
    "i" : "controls-phosphorylation-of"
  }, {
    "@id" : 102390,
    "s" : 78940,
    "t" : 77250,
    "i" : "controls-state-change-of"
  }, {
    "@id" : 102389,
    "s" : 78939,
    "t" : 77240,
    "i" : "controls-phosphorylation-of"
  }, {
    "@id" : 102388,
    "s" : 78939,
    "t" : 77479,
    "i" : "controls-state-change-of"
  }, {
    "@id" : 102387,
    "s" : 78939,
    "t" : 76542,
    "i" : "in-complex-with"
  }, {
    "@id" : 102386,
    "s" : 78939,
    "t" : 77821,
    "i" : "controls-phosphorylation-of"
  }, {
    "@id" : 102385,
    "s" : 78939,
    "t" : 77281,
    "i" : "controls-phosphorylation-of"
  }, {
    "@id" : 102384,
    "s" : 78938,
    "t" : 77283,
    "i" : "in-complex-with"
  }, {
    "@id" : 102383,
    "s" : 78938,
    "t" : 77555,
    "i" : "in-complex-with"
  }, {
    "@id" : 102382,
    "s" : 78937,
    "t" : 76672,
    "i" : "in-complex-with"
  }, {
    "@id" : 102381,
    "s" : 78937,
    "t" : 77342,
    "i" : "in-complex-with"
  }, {
    "@id" : 102380,
    "s" : 78937,
    "t" : 76794,
    "i" : "in-complex-with"
  }, {
    "@id" : 102379,
    "s" : 78937,
    "t" : 76787,
    "i" : "in-complex-with"
  }, {
    "@id" : 102378,
    "s" : 78937,
    "t" : 78834,
    "i" : "in-complex-with"
  }, {
    "@id" : 102377,
    "s" : 78937,
    "t" : 76817,
    "i" : "controls-state-change-of"
  }, {
    "@id" : 102376,
    "s" : 78937,
    "t" : 76684,
    "i" : "in-complex-with"
  }, {
    "@id" : 102375,
    "s" : 78937,
    "t" : 77963,
    "i" : "in-complex-with"
  }, {
    "@id" : 102374,
    "s" : 78937,
    "t" : 78753,
    "i" : "in-complex-with"
  }, {
    "@id" : 102373,
    "s" : 78936,
    "t" : 76815,
    "i" : "controls-state-change-of"
  }, {
    "@id" : 102372,
    "s" : 78936,
    "t" : 78834,
    "i" : "in-complex-with"
  }, {
    "@id" : 102371,
    "s" : 78936,
    "t" : 76817,
    "i" : "controls-state-change-of"
  }, {
    "@id" : 102370,
    "s" : 78935,
    "t" : 76486,
    "i" : "controls-transport-of"
  }, {
    "@id" : 102369,
    "s" : 78935,
    "t" : 78625,
    "i" : "controls-transport-of"
  }, {
    "@id" : 102368,
    "s" : 78935,
    "t" : 76802,
    "i" : "controls-transport-of"
  }, {
    "@id" : 102367,
    "s" : 78935,
    "t" : 78345,
    "i" : "controls-transport-of"
  }, {
    "@id" : 102366,
    "s" : 78933,
    "t" : 78652,
    "i" : "controls-phosphorylation-of"
  }, {
    "@id" : 102365,
    "s" : 78933,
    "t" : 78652,
    "i" : "controls-transport-of"
  }, {
    "@id" : 102364,
    "s" : 78933,
    "t" : 77883,
    "i" : "in-complex-with"
  }, {
    "@id" : 102363,
    "s" : 78933,
    "t" : 78314,
    "i" : "in-complex-with"
  }, {
    "@id" : 102362,
    "s" : 78933,
    "t" : 76463,
    "i" : "controls-state-change-of"
  }, {
    "@id" : 102361,
    "s" : 78933,
    "t" : 76458,
    "i" : "in-complex-with"
  }, {
    "@id" : 102360,
    "s" : 78933,
    "t" : 76710,
    "i" : "controls-state-change-of"
  }, {
    "@id" : 102359,
    "s" : 78933,
    "t" : 77348,
    "i" : "controls-state-change-of"
  }, {
    "@id" : 102358,
    "s" : 78933,
    "t" : 77090,
    "i" : "controls-state-change-of"
  }, {
    "@id" : 102357,
    "s" : 78933,
    "t" : 76454,
    "i" : "in-complex-with"
  }, {
    "@id" : 102356,
    "s" : 78933,
    "t" : 77082,
    "i" : "controls-state-change-of"
  }, {
    "@id" : 102355,
    "s" : 78933,
    "t" : 76794,
    "i" : "controls-state-change-of"
  }, {
    "@id" : 102354,
    "s" : 78933,
    "t" : 77092,
    "i" : "controls-state-change-of"
  }, {
    "@id" : 102353,
    "s" : 78933,
    "t" : 78224,
    "i" : "controls-state-change-of"
  }, {
    "@id" : 102352,
    "s" : 78933,
    "t" : 77821,
    "i" : "controls-phosphorylation-of"
  }, {
    "@id" : 102351,
    "s" : 78933,
    "t" : 77196,
    "i" : "controls-state-change-of"
  }, {
    "@id" : 102350,
    "s" : 78933,
    "t" : 76811,
    "i" : "controls-state-change-of"
  }, {
    "@id" : 102349,
    "s" : 78933,
    "t" : 78345,
    "i" : "controls-state-change-of"
  }, {
    "@id" : 102348,
    "s" : 78933,
    "t" : 77858,
    "i" : "controls-state-change-of"
  }, {
    "@id" : 102347,
    "s" : 78933,
    "t" : 77687,
    "i" : "controls-state-change-of"
  }, {
    "@id" : 102346,
    "s" : 78933,
    "t" : 78212,
    "i" : "controls-state-change-of"
  }, {
    "@id" : 102345,
    "s" : 78933,
    "t" : 77308,
    "i" : "controls-phosphorylation-of"
  }, {
    "@id" : 102344,
    "s" : 78933,
    "t" : 76672,
    "i" : "controls-state-change-of"
  }, {
    "@id" : 102343,
    "s" : 78933,
    "t" : 77088,
    "i" : "controls-state-change-of"
  }, {
    "@id" : 102342,
    "s" : 78933,
    "t" : 78462,
    "i" : "in-complex-with"
  }, {
    "@id" : 102341,
    "s" : 78933,
    "t" : 77949,
    "i" : "controls-state-change-of"
  }, {
    "@id" : 102340,
    "s" : 78933,
    "t" : 78076,
    "i" : "controls-state-change-of"
  }, {
    "@id" : 102339,
    "s" : 78933,
    "t" : 78075,
    "i" : "controls-state-change-of"
  }, {
    "@id" : 102338,
    "s" : 78933,
    "t" : 78074,
    "i" : "controls-state-change-of"
  }, {
    "@id" : 102337,
    "s" : 78933,
    "t" : 77943,
    "i" : "controls-state-change-of"
  }, {
    "@id" : 102336,
    "s" : 78933,
    "t" : 77043,
    "i" : "controls-state-change-of"
  }, {
    "@id" : 102335,
    "s" : 78933,
    "t" : 78962,
    "i" : "controls-state-change-of"
  }, {
    "@id" : 102334,
    "s" : 78933,
    "t" : 76782,
    "i" : "controls-phosphorylation-of"
  }, {
    "@id" : 102333,
    "s" : 78933,
    "t" : 77034,
    "i" : "controls-phosphorylation-of"
  }, {
    "@id" : 102332,
    "s" : 78933,
    "t" : 78302,
    "i" : "controls-state-change-of"
  }, {
    "@id" : 102331,
    "s" : 78933,
    "t" : 77994,
    "i" : "in-complex-with"
  }, {
    "@id" : 102330,
    "s" : 78933,
    "t" : 77752,
    "i" : "controls-state-change-of"
  }, {
    "@id" : 102329,
    "s" : 78933,
    "t" : 78943,
    "i" : "controls-state-change-of"
  }, {
    "@id" : 102328,
    "s" : 78933,
    "t" : 78043,
    "i" : "controls-state-change-of"
  }, {
    "@id" : 102327,
    "s" : 78933,
    "t" : 78940,
    "i" : "controls-state-change-of"
  }, {
    "@id" : 102326,
    "s" : 78933,
    "t" : 78939,
    "i" : "controls-state-change-of"
  }, {
    "@id" : 102325,
    "s" : 78933,
    "t" : 77526,
    "i" : "controls-state-change-of"
  }, {
    "@id" : 102324,
    "s" : 78933,
    "t" : 78292,
    "i" : "controls-transport-of-chemical"
  }, {
    "@id" : 102323,
    "s" : 78933,
    "t" : 78160,
    "i" : "controls-state-change-of"
  }, {
    "@id" : 102322,
    "s" : 78933,
    "t" : 77390,
    "i" : "controls-expression-of"
  }, {
    "@id" : 102321,
    "s" : 78933,
    "t" : 77132,
    "i" : "controls-expression-of"
  }, {
    "@id" : 102320,
    "s" : 78933,
    "t" : 76872,
    "i" : "controls-phosphorylation-of"
  }, {
    "@id" : 102319,
    "s" : 78933,
    "t" : 76486,
    "i" : "controls-state-change-of"
  }, {
    "@id" : 102318,
    "s" : 78933,
    "t" : 78405,
    "i" : "controls-expression-of"
  }, {
    "@id" : 102317,
    "s" : 78932,
    "t" : 78703,
    "i" : "controls-expression-of"
  }, {
    "@id" : 102316,
    "s" : 78931,
    "t" : 77694,
    "i" : "chemical-affects"
  }, {
    "@id" : 102315,
    "s" : 78931,
    "t" : 77725,
    "i" : "chemical-affects"
  }, {
    "@id" : 102314,
    "s" : 78931,
    "t" : 77723,
    "i" : "chemical-affects"
  }, {
    "@id" : 102313,
    "s" : 78931,
    "t" : 76370,
    "i" : "chemical-affects"
  }, {
    "@id" : 102312,
    "s" : 78931,
    "t" : 76369,
    "i" : "chemical-affects"
  }, {
    "@id" : 102311,
    "s" : 78931,
    "t" : 78770,
    "i" : "chemical-affects"
  }, {
    "@id" : 102310,
    "s" : 78930,
    "t" : 76679,
    "i" : "controls-state-change-of"
  }, {
    "@id" : 102309,
    "s" : 78928,
    "t" : 78016,
    "i" : "controls-state-change-of"
  }, {
    "@id" : 102308,
    "s" : 78928,
    "t" : 77118,
    "i" : "controls-state-change-of"
  }, {
    "@id" : 102307,
    "s" : 78928,
    "t" : 77090,
    "i" : "controls-phosphorylation-of"
  }, {
    "@id" : 102306,
    "s" : 78928,
    "t" : 77497,
    "i" : "controls-phosphorylation-of"
  }, {
    "@id" : 102305,
    "s" : 78928,
    "t" : 77752,
    "i" : "controls-state-change-of"
  }, {
    "@id" : 102304,
    "s" : 78928,
    "t" : 77140,
    "i" : "in-complex-with"
  }, {
    "@id" : 102303,
    "s" : 78928,
    "t" : 78825,
    "i" : "controls-production-of"
  }, {
    "@id" : 102302,
    "s" : 78928,
    "t" : 77307,
    "i" : "in-complex-with"
  }, {
    "@id" : 102301,
    "s" : 78928,
    "t" : 77564,
    "i" : "controls-phosphorylation-of"
  }, {
    "@id" : 102300,
    "s" : 78928,
    "t" : 77098,
    "i" : "controls-state-change-of"
  }, {
    "@id" : 102299,
    "s" : 78928,
    "t" : 77479,
    "i" : "controls-state-change-of"
  }, {
    "@id" : 102298,
    "s" : 78928,
    "t" : 76710,
    "i" : "controls-phosphorylation-of"
  }, {
    "@id" : 102297,
    "s" : 78928,
    "t" : 77092,
    "i" : "controls-state-change-of"
  }, {
    "@id" : 102296,
    "s" : 78928,
    "t" : 77730,
    "i" : "controls-phosphorylation-of"
  }, {
    "@id" : 102295,
    "s" : 78928,
    "t" : 77089,
    "i" : "controls-state-change-of"
  }, {
    "@id" : 102294,
    "s" : 78928,
    "t" : 77088,
    "i" : "controls-state-change-of"
  }, {
    "@id" : 102293,
    "s" : 78928,
    "t" : 76859,
    "i" : "in-complex-with"
  }, {
    "@id" : 102292,
    "s" : 78928,
    "t" : 78490,
    "i" : "controls-state-change-of"
  }, {
    "@id" : 102291,
    "s" : 78928,
    "t" : 77593,
    "i" : "controls-phosphorylation-of"
  }, {
    "@id" : 102290,
    "s" : 78928,
    "t" : 76794,
    "i" : "controls-phosphorylation-of"
  }, {
    "@id" : 102289,
    "s" : 78928,
    "t" : 78359,
    "i" : "controls-state-change-of"
  }, {
    "@id" : 102288,
    "s" : 78928,
    "t" : 78226,
    "i" : "controls-state-change-of"
  }, {
    "@id" : 102287,
    "s" : 78928,
    "t" : 77585,
    "i" : "controls-state-change-of"
  }, {
    "@id" : 102286,
    "s" : 78928,
    "t" : 78224,
    "i" : "controls-state-change-of"
  }, {
    "@id" : 102285,
    "s" : 78928,
    "t" : 78351,
    "i" : "controls-state-change-of"
  }, {
    "@id" : 102284,
    "s" : 78928,
    "t" : 76939,
    "i" : "controls-phosphorylation-of"
  }, {
    "@id" : 102283,
    "s" : 78928,
    "t" : 76823,
    "i" : "in-complex-with"
  }, {
    "@id" : 102282,
    "s" : 78928,
    "t" : 78345,
    "i" : "controls-state-change-of"
  }, {
    "@id" : 102281,
    "s" : 78928,
    "t" : 77064,
    "i" : "controls-state-change-of"
  }, {
    "@id" : 102280,
    "s" : 78928,
    "t" : 76676,
    "i" : "controls-phosphorylation-of"
  }, {
    "@id" : 102279,
    "s" : 78928,
    "t" : 77571,
    "i" : "controls-phosphorylation-of"
  }, {
    "@id" : 102278,
    "s" : 78928,
    "t" : 77823,
    "i" : "controls-phosphorylation-of"
  }, {
    "@id" : 102277,
    "s" : 78928,
    "t" : 78205,
    "i" : "controls-phosphorylation-of"
  }, {
    "@id" : 102276,
    "s" : 78928,
    "t" : 78076,
    "i" : "controls-state-change-of"
  }, {
    "@id" : 102275,
    "s" : 78928,
    "t" : 78075,
    "i" : "controls-state-change-of"
  }, {
    "@id" : 102274,
    "s" : 78928,
    "t" : 78074,
    "i" : "controls-state-change-of"
  }, {
    "@id" : 102273,
    "s" : 78928,
    "t" : 78196,
    "i" : "in-complex-with"
  }, {
    "@id" : 102272,
    "s" : 78928,
    "t" : 78834,
    "i" : "controls-phosphorylation-of"
  }, {
    "@id" : 102271,
    "s" : 78928,
    "t" : 77681,
    "i" : "controls-phosphorylation-of"
  }, {
    "@id" : 102270,
    "s" : 78928,
    "t" : 77086,
    "i" : "controls-state-change-of"
  }, {
    "@id" : 102269,
    "s" : 78928,
    "t" : 76396,
    "i" : "in-complex-with"
  }, {
    "@id" : 102268,
    "s" : 78928,
    "t" : 78443,
    "i" : "in-complex-with"
  }, {
    "@id" : 102267,
    "s" : 78928,
    "t" : 77034,
    "i" : "controls-phosphorylation-of"
  }, {
    "@id" : 102266,
    "s" : 78928,
    "t" : 76649,
    "i" : "controls-state-change-of"
  }, {
    "@id" : 102265,
    "s" : 78928,
    "t" : 78568,
    "i" : "controls-phosphorylation-of"
  }, {
    "@id" : 102264,
    "s" : 78928,
    "t" : 78936,
    "i" : "controls-state-change-of"
  }, {
    "@id" : 102263,
    "s" : 78928,
    "t" : 78038,
    "i" : "controls-state-change-of"
  }, {
    "@id" : 102262,
    "s" : 78928,
    "t" : 78036,
    "i" : "controls-state-change-of"
  }, {
    "@id" : 102261,
    "s" : 78928,
    "t" : 76777,
    "i" : "controls-state-change-of"
  }, {
    "@id" : 102260,
    "s" : 78928,
    "t" : 78033,
    "i" : "controls-state-change-of"
  }, {
    "@id" : 102259,
    "s" : 78928,
    "t" : 77647,
    "i" : "in-complex-with"
  }, {
    "@id" : 102258,
    "s" : 78928,
    "t" : 77082,
    "i" : "controls-state-change-of"
  }, {
    "@id" : 102257,
    "s" : 78928,
    "t" : 77642,
    "i" : "in-complex-with"
  }, {
    "@id" : 102256,
    "s" : 78928,
    "t" : 78409,
    "i" : "in-complex-with"
  }, {
    "@id" : 102255,
    "s" : 78928,
    "t" : 76488,
    "i" : "controls-state-change-of"
  }, {
    "@id" : 102254,
    "s" : 78928,
    "t" : 78407,
    "i" : "in-complex-with"
  }, {
    "@id" : 102253,
    "s" : 78928,
    "t" : 76486,
    "i" : "controls-phosphorylation-of"
  }, {
    "@id" : 102252,
    "s" : 78928,
    "t" : 77329,
    "i" : "controls-state-change-of"
  }, {
    "@id" : 102251,
    "s" : 78927,
    "t" : 77360,
    "i" : "controls-state-change-of"
  }, {
    "@id" : 102250,
    "s" : 78926,
    "t" : 77631,
    "i" : "controls-state-change-of"
  }, {
    "@id" : 102249,
    "s" : 78926,
    "t" : 77694,
    "i" : "controls-phosphorylation-of"
  }, {
    "@id" : 102248,
    "s" : 78926,
    "t" : 76573,
    "i" : "controls-phosphorylation-of"
  }, {
    "@id" : 102247,
    "s" : 78926,
    "t" : 76539,
    "i" : "controls-state-change-of"
  }, {
    "@id" : 102246,
    "s" : 78926,
    "t" : 78266,
    "i" : "controls-state-change-of"
  }, {
    "@id" : 102245,
    "s" : 78926,
    "t" : 78265,
    "i" : "controls-state-change-of"
  }, {
    "@id" : 102244,
    "s" : 78926,
    "t" : 77722,
    "i" : "in-complex-with"
  }, {
    "@id" : 102243,
    "s" : 78926,
    "t" : 78807,
    "i" : "controls-transport-of"
  }, {
    "@id" : 102242,
    "s" : 78926,
    "t" : 76850,
    "i" : "in-complex-with"
  }, {
    "@id" : 102241,
    "s" : 78926,
    "t" : 78130,
    "i" : "controls-state-change-of"
  }, {
    "@id" : 102240,
    "s" : 78926,
    "t" : 78929,
    "i" : "in-complex-with"
  }, {
    "@id" : 102239,
    "s" : 78926,
    "t" : 77447,
    "i" : "controls-phosphorylation-of"
  }, {
    "@id" : 102238,
    "s" : 78926,
    "t" : 78861,
    "i" : "controls-transport-of"
  }, {
    "@id" : 102237,
    "s" : 78926,
    "t" : 78861,
    "i" : "controls-phosphorylation-of"
  }, {
    "@id" : 102236,
    "s" : 78926,
    "t" : 77698,
    "i" : "in-complex-with"
  }, {
    "@id" : 102235,
    "s" : 78926,
    "t" : 78871,
    "i" : "controls-phosphorylation-of"
  }, {
    "@id" : 102234,
    "s" : 78926,
    "t" : 78856,
    "i" : "controls-phosphorylation-of"
  }, {
    "@id" : 102233,
    "s" : 78926,
    "t" : 78855,
    "i" : "controls-phosphorylation-of"
  }, {
    "@id" : 102232,
    "s" : 78926,
    "t" : 78855,
    "i" : "controls-transport-of"
  }, {
    "@id" : 102231,
    "s" : 78926,
    "t" : 76742,
    "i" : "controls-phosphorylation-of"
  }, {
    "@id" : 102230,
    "s" : 78926,
    "t" : 78498,
    "i" : "in-complex-with"
  }, {
    "@id" : 102229,
    "s" : 78926,
    "t" : 78875,
    "i" : "controls-phosphorylation-of"
  }, {
    "@id" : 102228,
    "s" : 78925,
    "t" : 77631,
    "i" : "controls-state-change-of"
  }, {
    "@id" : 102227,
    "s" : 78925,
    "t" : 77694,
    "i" : "controls-phosphorylation-of"
  }, {
    "@id" : 102226,
    "s" : 78925,
    "t" : 76573,
    "i" : "controls-phosphorylation-of"
  }, {
    "@id" : 102225,
    "s" : 78925,
    "t" : 78332,
    "i" : "in-complex-with"
  }, {
    "@id" : 102224,
    "s" : 78925,
    "t" : 76539,
    "i" : "controls-state-change-of"
  }, {
    "@id" : 102223,
    "s" : 78925,
    "t" : 78266,
    "i" : "controls-state-change-of"
  }, {
    "@id" : 102222,
    "s" : 78925,
    "t" : 78265,
    "i" : "controls-state-change-of"
  }, {
    "@id" : 102221,
    "s" : 78925,
    "t" : 77722,
    "i" : "in-complex-with"
  }, {
    "@id" : 102220,
    "s" : 78925,
    "t" : 78807,
    "i" : "controls-transport-of"
  }, {
    "@id" : 102219,
    "s" : 78925,
    "t" : 76850,
    "i" : "in-complex-with"
  }, {
    "@id" : 102218,
    "s" : 78925,
    "t" : 78130,
    "i" : "controls-state-change-of"
  }, {
    "@id" : 102217,
    "s" : 78925,
    "t" : 77447,
    "i" : "controls-phosphorylation-of"
  }, {
    "@id" : 102216,
    "s" : 78925,
    "t" : 78926,
    "i" : "in-complex-with"
  }, {
    "@id" : 102215,
    "s" : 78925,
    "t" : 78861,
    "i" : "controls-transport-of"
  }, {
    "@id" : 102214,
    "s" : 78925,
    "t" : 78861,
    "i" : "controls-phosphorylation-of"
  }, {
    "@id" : 102213,
    "s" : 78925,
    "t" : 77698,
    "i" : "in-complex-with"
  }, {
    "@id" : 102212,
    "s" : 78925,
    "t" : 78871,
    "i" : "controls-phosphorylation-of"
  }, {
    "@id" : 102211,
    "s" : 78925,
    "t" : 78856,
    "i" : "controls-phosphorylation-of"
  }, {
    "@id" : 102210,
    "s" : 78925,
    "t" : 78855,
    "i" : "controls-phosphorylation-of"
  }, {
    "@id" : 102209,
    "s" : 78925,
    "t" : 78855,
    "i" : "controls-transport-of"
  }, {
    "@id" : 102208,
    "s" : 78925,
    "t" : 76742,
    "i" : "controls-phosphorylation-of"
  }, {
    "@id" : 102207,
    "s" : 78925,
    "t" : 78498,
    "i" : "in-complex-with"
  }, {
    "@id" : 102206,
    "s" : 78925,
    "t" : 78875,
    "i" : "controls-phosphorylation-of"
  }, {
    "@id" : 102205,
    "s" : 78924,
    "t" : 78872,
    "i" : "in-complex-with"
  }, {
    "@id" : 102204,
    "s" : 78924,
    "t" : 76892,
    "i" : "in-complex-with"
  }, {
    "@id" : 102203,
    "s" : 78924,
    "t" : 76890,
    "i" : "in-complex-with"
  }, {
    "@id" : 102202,
    "s" : 78923,
    "t" : 78759,
    "i" : "controls-state-change-of"
  }, {
    "@id" : 102201,
    "s" : 78921,
    "t" : 78759,
    "i" : "controls-state-change-of"
  }, {
    "@id" : 102200,
    "s" : 78921,
    "t" : 76587,
    "i" : "in-complex-with"
  }, {
    "@id" : 102199,
    "s" : 78921,
    "t" : 77801,
    "i" : "controls-state-change-of"
  }, {
    "@id" : 102198,
    "s" : 78920,
    "t" : 77801,
    "i" : "controls-state-change-of"
  }, {
    "@id" : 102197,
    "s" : 78919,
    "t" : 77630,
    "i" : "in-complex-with"
  }, {
    "@id" : 102196,
    "s" : 78919,
    "t" : 76664,
    "i" : "in-complex-with"
  }, {
    "@id" : 102195,
    "s" : 78919,
    "t" : 76630,
    "i" : "in-complex-with"
  }, {
    "@id" : 102194,
    "s" : 78919,
    "t" : 76628,
    "i" : "in-complex-with"
  }, {
    "@id" : 102193,
    "s" : 78919,
    "t" : 76912,
    "i" : "in-complex-with"
  }, {
    "@id" : 102192,
    "s" : 78919,
    "t" : 76621,
    "i" : "in-complex-with"
  }, {
    "@id" : 102191,
    "s" : 78919,
    "t" : 76620,
    "i" : "in-complex-with"
  }, {
    "@id" : 102190,
    "s" : 78919,
    "t" : 76615,
    "i" : "in-complex-with"
  }, {
    "@id" : 102189,
    "s" : 78919,
    "t" : 78516,
    "i" : "in-complex-with"
  }, {
    "@id" : 102188,
    "s" : 78919,
    "t" : 76611,
    "i" : "in-complex-with"
  }, {
    "@id" : 102187,
    "s" : 78917,
    "t" : 76369,
    "i" : "controls-state-change-of"
  }, {
    "@id" : 102186,
    "s" : 78916,
    "t" : 76859,
    "i" : "controls-state-change-of"
  }, {
    "@id" : 102185,
    "s" : 78916,
    "t" : 76965,
    "i" : "controls-state-change-of"
  }, {
    "@id" : 102184,
    "s" : 78916,
    "t" : 76857,
    "i" : "controls-state-change-of"
  }, {
    "@id" : 102183,
    "s" : 78916,
    "t" : 78961,
    "i" : "controls-state-change-of"
  }, {
    "@id" : 102182,
    "s" : 78916,
    "t" : 76855,
    "i" : "controls-state-change-of"
  }, {
    "@id" : 102181,
    "s" : 78916,
    "t" : 78963,
    "i" : "controls-state-change-of"
  }, {
    "@id" : 102180,
    "s" : 78916,
    "t" : 76933,
    "i" : "controls-state-change-of"
  }, {
    "@id" : 102179,
    "s" : 78916,
    "t" : 78960,
    "i" : "controls-state-change-of"
  }, {
    "@id" : 102178,
    "s" : 78916,
    "t" : 78957,
    "i" : "controls-state-change-of"
  }, {
    "@id" : 102177,
    "s" : 78916,
    "t" : 77674,
    "i" : "controls-state-change-of"
  }, {
    "@id" : 102176,
    "s" : 78916,
    "t" : 78953,
    "i" : "controls-state-change-of"
  }, {
    "@id" : 102175,
    "s" : 78916,
    "t" : 77672,
    "i" : "controls-state-change-of"
  }, {
    "@id" : 102174,
    "s" : 78916,
    "t" : 78119,
    "i" : "controls-transport-of-chemical"
  }, {
    "@id" : 102173,
    "s" : 78916,
    "t" : 77669,
    "i" : "controls-state-change-of"
  }, {
    "@id" : 102172,
    "s" : 78916,
    "t" : 76963,
    "i" : "controls-state-change-of"
  }, {
    "@id" : 102171,
    "s" : 78916,
    "t" : 77666,
    "i" : "controls-state-change-of"
  }, {
    "@id" : 102170,
    "s" : 78916,
    "t" : 77665,
    "i" : "controls-state-change-of"
  }, {
    "@id" : 102169,
    "s" : 78915,
    "t" : 77630,
    "i" : "in-complex-with"
  }, {
    "@id" : 102168,
    "s" : 78915,
    "t" : 76664,
    "i" : "in-complex-with"
  }, {
    "@id" : 102167,
    "s" : 78915,
    "t" : 76630,
    "i" : "in-complex-with"
  }, {
    "@id" : 102166,
    "s" : 78915,
    "t" : 78516,
    "i" : "in-complex-with"
  }, {
    "@id" : 102165,
    "s" : 78915,
    "t" : 76912,
    "i" : "in-complex-with"
  }, {
    "@id" : 102164,
    "s" : 78915,
    "t" : 76621,
    "i" : "in-complex-with"
  }, {
    "@id" : 102163,
    "s" : 78915,
    "t" : 76620,
    "i" : "in-complex-with"
  }, {
    "@id" : 102162,
    "s" : 78915,
    "t" : 76628,
    "i" : "in-complex-with"
  }, {
    "@id" : 102161,
    "s" : 78915,
    "t" : 76615,
    "i" : "in-complex-with"
  }, {
    "@id" : 102160,
    "s" : 78915,
    "t" : 78919,
    "i" : "in-complex-with"
  }, {
    "@id" : 102159,
    "s" : 78915,
    "t" : 76611,
    "i" : "in-complex-with"
  }, {
    "@id" : 102158,
    "s" : 78915,
    "t" : 78914,
    "i" : "in-complex-with"
  }, {
    "@id" : 102157,
    "s" : 78914,
    "t" : 77630,
    "i" : "in-complex-with"
  }, {
    "@id" : 102156,
    "s" : 78914,
    "t" : 76664,
    "i" : "in-complex-with"
  }, {
    "@id" : 102155,
    "s" : 78914,
    "t" : 76630,
    "i" : "in-complex-with"
  }, {
    "@id" : 102154,
    "s" : 78914,
    "t" : 76628,
    "i" : "in-complex-with"
  }, {
    "@id" : 102153,
    "s" : 78914,
    "t" : 76912,
    "i" : "in-complex-with"
  }, {
    "@id" : 102152,
    "s" : 78914,
    "t" : 76621,
    "i" : "in-complex-with"
  }, {
    "@id" : 102151,
    "s" : 78914,
    "t" : 76620,
    "i" : "in-complex-with"
  }, {
    "@id" : 102150,
    "s" : 78914,
    "t" : 76615,
    "i" : "in-complex-with"
  }, {
    "@id" : 102149,
    "s" : 78914,
    "t" : 78919,
    "i" : "in-complex-with"
  }, {
    "@id" : 102148,
    "s" : 78914,
    "t" : 78516,
    "i" : "in-complex-with"
  }, {
    "@id" : 102147,
    "s" : 78914,
    "t" : 76611,
    "i" : "in-complex-with"
  }, {
    "@id" : 102146,
    "s" : 78913,
    "t" : 78064,
    "i" : "in-complex-with"
  }, {
    "@id" : 102145,
    "s" : 78913,
    "t" : 77103,
    "i" : "in-complex-with"
  }, {
    "@id" : 102144,
    "s" : 78913,
    "t" : 78060,
    "i" : "in-complex-with"
  }, {
    "@id" : 102143,
    "s" : 78913,
    "t" : 78059,
    "i" : "in-complex-with"
  }, {
    "@id" : 102142,
    "s" : 78910,
    "t" : 77790,
    "i" : "in-complex-with"
  }, {
    "@id" : 102141,
    "s" : 78907,
    "t" : 77799,
    "i" : "in-complex-with"
  }, {
    "@id" : 102140,
    "s" : 78901,
    "t" : 78046,
    "i" : "in-complex-with"
  }, {
    "@id" : 102139,
    "s" : 78901,
    "t" : 77930,
    "i" : "in-complex-with"
  }, {
    "@id" : 102138,
    "s" : 78900,
    "t" : 76679,
    "i" : "controls-state-change-of"
  }, {
    "@id" : 102137,
    "s" : 78900,
    "t" : 76817,
    "i" : "controls-state-change-of"
  }, {
    "@id" : 102136,
    "s" : 78899,
    "t" : 76679,
    "i" : "controls-state-change-of"
  }, {
    "@id" : 102135,
    "s" : 78898,
    "t" : 76768,
    "i" : "in-complex-with"
  }, {
    "@id" : 102134,
    "s" : 78898,
    "t" : 78783,
    "i" : "in-complex-with"
  }, {
    "@id" : 102133,
    "s" : 78898,
    "t" : 77499,
    "i" : "in-complex-with"
  }, {
    "@id" : 102132,
    "s" : 78898,
    "t" : 78781,
    "i" : "in-complex-with"
  }, {
    "@id" : 102131,
    "s" : 78898,
    "t" : 76859,
    "i" : "controls-state-change-of"
  }, {
    "@id" : 102130,
    "s" : 78898,
    "t" : 76767,
    "i" : "in-complex-with"
  }, {
    "@id" : 102129,
    "s" : 78898,
    "t" : 77749,
    "i" : "in-complex-with"
  }, {
    "@id" : 102128,
    "s" : 78898,
    "t" : 78928,
    "i" : "in-complex-with"
  }, {
    "@id" : 102127,
    "s" : 78898,
    "t" : 77037,
    "i" : "controls-state-change-of"
  }, {
    "@id" : 102126,
    "s" : 78898,
    "t" : 77448,
    "i" : "in-complex-with"
  }, {
    "@id" : 102125,
    "s" : 78898,
    "t" : 76968,
    "i" : "controls-state-change-of"
  }, {
    "@id" : 102124,
    "s" : 78898,
    "t" : 77669,
    "i" : "controls-state-change-of"
  }, {
    "@id" : 102123,
    "s" : 78898,
    "t" : 77666,
    "i" : "controls-state-change-of"
  }, {
    "@id" : 102122,
    "s" : 78896,
    "t" : 78196,
    "i" : "in-complex-with"
  }, {
    "@id" : 102121,
    "s" : 78896,
    "t" : 76396,
    "i" : "in-complex-with"
  }, {
    "@id" : 102120,
    "s" : 78896,
    "t" : 76802,
    "i" : "in-complex-with"
  }, {
    "@id" : 102119,
    "s" : 78895,
    "t" : 77118,
    "i" : "controls-state-change-of"
  }, {
    "@id" : 102118,
    "s" : 78895,
    "t" : 77117,
    "i" : "controls-state-change-of"
  }, {
    "@id" : 102117,
    "s" : 78895,
    "t" : 77240,
    "i" : "controls-phosphorylation-of"
  }, {
    "@id" : 102116,
    "s" : 78895,
    "t" : 78782,
    "i" : "in-complex-with"
  }, {
    "@id" : 102115,
    "s" : 78895,
    "t" : 76463,
    "i" : "controls-state-change-of"
  }, {
    "@id" : 102114,
    "s" : 78895,
    "t" : 76710,
    "i" : "controls-state-change-of"
  }, {
    "@id" : 102113,
    "s" : 78895,
    "t" : 77348,
    "i" : "controls-state-change-of"
  }, {
    "@id" : 102112,
    "s" : 78895,
    "t" : 77090,
    "i" : "controls-state-change-of"
  }, {
    "@id" : 102111,
    "s" : 78895,
    "t" : 77088,
    "i" : "controls-state-change-of"
  }, {
    "@id" : 102110,
    "s" : 78895,
    "t" : 77082,
    "i" : "controls-state-change-of"
  }, {
    "@id" : 102109,
    "s" : 78895,
    "t" : 76794,
    "i" : "controls-state-change-of"
  }, {
    "@id" : 102108,
    "s" : 78895,
    "t" : 77092,
    "i" : "controls-state-change-of"
  }, {
    "@id" : 102107,
    "s" : 78895,
    "t" : 78224,
    "i" : "controls-state-change-of"
  }, {
    "@id" : 102106,
    "s" : 78895,
    "t" : 77196,
    "i" : "controls-state-change-of"
  }, {
    "@id" : 102105,
    "s" : 78895,
    "t" : 76811,
    "i" : "controls-state-change-of"
  }, {
    "@id" : 102104,
    "s" : 78895,
    "t" : 78345,
    "i" : "controls-state-change-of"
  }, {
    "@id" : 102103,
    "s" : 78895,
    "t" : 77858,
    "i" : "controls-state-change-of"
  }, {
    "@id" : 102102,
    "s" : 78895,
    "t" : 76672,
    "i" : "controls-state-change-of"
  }, {
    "@id" : 102101,
    "s" : 78895,
    "t" : 78076,
    "i" : "controls-state-change-of"
  }, {
    "@id" : 102100,
    "s" : 78895,
    "t" : 78075,
    "i" : "controls-state-change-of"
  }, {
    "@id" : 102099,
    "s" : 78895,
    "t" : 78074,
    "i" : "controls-state-change-of"
  }, {
    "@id" : 102098,
    "s" : 78895,
    "t" : 77687,
    "i" : "controls-state-change-of"
  }, {
    "@id" : 102097,
    "s" : 78895,
    "t" : 77043,
    "i" : "controls-state-change-of"
  }, {
    "@id" : 102096,
    "s" : 78895,
    "t" : 77680,
    "i" : "controls-state-change-of"
  }, {
    "@id" : 102095,
    "s" : 78895,
    "t" : 77675,
    "i" : "controls-state-change-of"
  }, {
    "@id" : 102094,
    "s" : 78895,
    "t" : 77752,
    "i" : "controls-state-change-of"
  }, {
    "@id" : 102093,
    "s" : 78895,
    "t" : 77281,
    "i" : "controls-phosphorylation-of"
  }, {
    "@id" : 102092,
    "s" : 78895,
    "t" : 78943,
    "i" : "controls-state-change-of"
  }, {
    "@id" : 102091,
    "s" : 78895,
    "t" : 78302,
    "i" : "controls-state-change-of"
  }, {
    "@id" : 102090,
    "s" : 78895,
    "t" : 78160,
    "i" : "controls-state-change-of"
  }, {
    "@id" : 102089,
    "s" : 78895,
    "t" : 76486,
    "i" : "controls-state-change-of"
  }, {
    "@id" : 102088,
    "s" : 78894,
    "t" : 76679,
    "i" : "controls-state-change-of"
  }, {
    "@id" : 102087,
    "s" : 78894,
    "t" : 76817,
    "i" : "controls-state-change-of"
  }, {
    "@id" : 102086,
    "s" : 78893,
    "t" : 76858,
    "i" : "in-complex-with"
  }, {
    "@id" : 102085,
    "s" : 78891,
    "t" : 78977,
    "i" : "controls-expression-of"
  }, {
    "@id" : 102084,
    "s" : 78890,
    "t" : 77949,
    "i" : "controls-transport-of"
  }, {
    "@id" : 102083,
    "s" : 78890,
    "t" : 78043,
    "i" : "controls-phosphorylation-of"
  }, {
    "@id" : 102082,
    "s" : 78890,
    "t" : 78043,
    "i" : "controls-transport-of"
  }, {
    "@id" : 102081,
    "s" : 78890,
    "t" : 78519,
    "i" : "in-complex-with"
  }, {
    "@id" : 102080,
    "s" : 78890,
    "t" : 76918,
    "i" : "in-complex-with"
  }, {
    "@id" : 102079,
    "s" : 78890,
    "t" : 78253,
    "i" : "in-complex-with"
  }, {
    "@id" : 102078,
    "s" : 78890,
    "t" : 76458,
    "i" : "in-complex-with"
  }, {
    "@id" : 102077,
    "s" : 78890,
    "t" : 76455,
    "i" : "in-complex-with"
  }, {
    "@id" : 102076,
    "s" : 78890,
    "t" : 76674,
    "i" : "in-complex-with"
  }, {
    "@id" : 102075,
    "s" : 78889,
    "t" : 78950,
    "i" : "controls-transport-of"
  }, {
    "@id" : 102074,
    "s" : 78889,
    "t" : 76573,
    "i" : "controls-transport-of"
  }, {
    "@id" : 102073,
    "s" : 78889,
    "t" : 76644,
    "i" : "controls-transport-of"
  }, {
    "@id" : 102072,
    "s" : 78889,
    "t" : 76802,
    "i" : "controls-transport-of"
  }, {
    "@id" : 102071,
    "s" : 78888,
    "t" : 78784,
    "i" : "controls-transport-of"
  }, {
    "@id" : 102070,
    "s" : 78888,
    "t" : 78527,
    "i" : "controls-state-change-of"
  }, {
    "@id" : 102069,
    "s" : 78888,
    "t" : 78652,
    "i" : "in-complex-with"
  }, {
    "@id" : 102068,
    "s" : 78888,
    "t" : 77491,
    "i" : "in-complex-with"
  }, {
    "@id" : 102067,
    "s" : 78888,
    "t" : 78512,
    "i" : "in-complex-with"
  }, {
    "@id" : 102066,
    "s" : 78888,
    "t" : 76587,
    "i" : "controls-state-change-of"
  }, {
    "@id" : 102065,
    "s" : 78888,
    "t" : 77479,
    "i" : "controls-state-change-of"
  }, {
    "@id" : 102064,
    "s" : 78888,
    "t" : 76710,
    "i" : "controls-state-change-of"
  }, {
    "@id" : 102063,
    "s" : 78888,
    "t" : 77348,
    "i" : "controls-phosphorylation-of"
  }, {
    "@id" : 102062,
    "s" : 78888,
    "t" : 78625,
    "i" : "in-complex-with"
  }, {
    "@id" : 102061,
    "s" : 78888,
    "t" : 76573,
    "i" : "in-complex-with"
  }, {
    "@id" : 102060,
    "s" : 78888,
    "t" : 77092,
    "i" : "in-complex-with"
  }, {
    "@id" : 102059,
    "s" : 78888,
    "t" : 78341,
    "i" : "in-complex-with"
  }, {
    "@id" : 102058,
    "s" : 78888,
    "t" : 76802,
    "i" : "in-complex-with"
  }, {
    "@id" : 102057,
    "s" : 78888,
    "t" : 77949,
    "i" : "controls-state-change-of"
  }, {
    "@id" : 102056,
    "s" : 78888,
    "t" : 77564,
    "i" : "controls-phosphorylation-of"
  }, {
    "@id" : 102055,
    "s" : 78888,
    "t" : 76794,
    "i" : "controls-phosphorylation-of"
  }, {
    "@id" : 102054,
    "s" : 78888,
    "t" : 77940,
    "i" : "in-complex-with"
  }, {
    "@id" : 102053,
    "s" : 78888,
    "t" : 78515,
    "i" : "controls-state-change-of"
  }, {
    "@id" : 102052,
    "s" : 78888,
    "t" : 78442,
    "i" : "in-complex-with"
  }, {
    "@id" : 102051,
    "s" : 78888,
    "t" : 78310,
    "i" : "controls-state-change-of"
  }, {
    "@id" : 102050,
    "s" : 78888,
    "t" : 77668,
    "i" : "controls-phosphorylation-of"
  }, {
    "@id" : 102049,
    "s" : 78888,
    "t" : 77025,
    "i" : "in-complex-with"
  }, {
    "@id" : 102048,
    "s" : 78888,
    "t" : 78043,
    "i" : "controls-state-change-of"
  }, {
    "@id" : 102047,
    "s" : 78888,
    "t" : 76761,
    "i" : "in-complex-with"
  }, {
    "@id" : 102046,
    "s" : 78888,
    "t" : 78807,
    "i" : "controls-transport-of"
  }, {
    "@id" : 102045,
    "s" : 78888,
    "t" : 78807,
    "i" : "controls-phosphorylation-of"
  }, {
    "@id" : 102044,
    "s" : 78888,
    "t" : 77647,
    "i" : "in-complex-with"
  }, {
    "@id" : 102043,
    "s" : 78888,
    "t" : 78529,
    "i" : "in-complex-with"
  }, {
    "@id" : 102042,
    "s" : 78887,
    "t" : 76679,
    "i" : "controls-state-change-of"
  }, {
    "@id" : 102041,
    "s" : 78884,
    "t" : 77949,
    "i" : "controls-state-change-of"
  }, {
    "@id" : 102040,
    "s" : 78884,
    "t" : 78043,
    "i" : "controls-state-change-of"
  }, {
    "@id" : 102039,
    "s" : 78883,
    "t" : 78784,
    "i" : "controls-transport-of"
  }, {
    "@id" : 102038,
    "s" : 78883,
    "t" : 78527,
    "i" : "controls-state-change-of"
  }, {
    "@id" : 102037,
    "s" : 78883,
    "t" : 78652,
    "i" : "controls-state-change-of"
  }, {
    "@id" : 102036,
    "s" : 78883,
    "t" : 77979,
    "i" : "controls-phosphorylation-of"
  }, {
    "@id" : 102035,
    "s" : 78883,
    "t" : 78807,
    "i" : "controls-transport-of"
  }, {
    "@id" : 102034,
    "s" : 78883,
    "t" : 78807,
    "i" : "controls-phosphorylation-of"
  }, {
    "@id" : 102033,
    "s" : 78883,
    "t" : 76782,
    "i" : "controls-phosphorylation-of"
  }, {
    "@id" : 102032,
    "s" : 78883,
    "t" : 78121,
    "i" : "controls-phosphorylation-of"
  }, {
    "@id" : 102031,
    "s" : 78883,
    "t" : 78121,
    "i" : "controls-transport-of"
  }, {
    "@id" : 102030,
    "s" : 78882,
    "t" : 76679,
    "i" : "controls-state-change-of"
  }, {
    "@id" : 102029,
    "s" : 78882,
    "t" : 78614,
    "i" : "in-complex-with"
  }, {
    "@id" : 102028,
    "s" : 78882,
    "t" : 76695,
    "i" : "in-complex-with"
  }, {
    "@id" : 102027,
    "s" : 78882,
    "t" : 78759,
    "i" : "controls-state-change-of"
  }, {
    "@id" : 102026,
    "s" : 78882,
    "t" : 76817,
    "i" : "controls-state-change-of"
  }, {
    "@id" : 102025,
    "s" : 78881,
    "t" : 78135,
    "i" : "in-complex-with"
  }, {
    "@id" : 102024,
    "s" : 78881,
    "t" : 78974,
    "i" : "controls-expression-of"
  }, {
    "@id" : 102023,
    "s" : 78881,
    "t" : 78147,
    "i" : "in-complex-with"
  }, {
    "@id" : 102022,
    "s" : 78881,
    "t" : 78138,
    "i" : "in-complex-with"
  }, {
    "@id" : 102021,
    "s" : 78880,
    "t" : 78043,
    "i" : "in-complex-with"
  }, {
    "@id" : 102020,
    "s" : 78880,
    "t" : 76858,
    "i" : "in-complex-with"
  }, {
    "@id" : 102019,
    "s" : 78880,
    "t" : 76858,
    "i" : "controls-transport-of"
  }, {
    "@id" : 102018,
    "s" : 78880,
    "t" : 78170,
    "i" : "controls-expression-of"
  }, {
    "@id" : 102017,
    "s" : 78880,
    "t" : 77428,
    "i" : "controls-expression-of"
  }, {
    "@id" : 102016,
    "s" : 78880,
    "t" : 77897,
    "i" : "controls-transport-of"
  }, {
    "@id" : 102015,
    "s" : 78880,
    "t" : 77954,
    "i" : "controls-expression-of"
  }, {
    "@id" : 102014,
    "s" : 78879,
    "t" : 78498,
    "i" : "in-complex-with"
  }, {
    "@id" : 102013,
    "s" : 78879,
    "t" : 78925,
    "i" : "controls-phosphorylation-of"
  }, {
    "@id" : 102012,
    "s" : 78879,
    "t" : 78925,
    "i" : "in-complex-with"
  }, {
    "@id" : 102011,
    "s" : 78879,
    "t" : 78926,
    "i" : "in-complex-with"
  }, {
    "@id" : 102010,
    "s" : 78879,
    "t" : 78926,
    "i" : "controls-state-change-of"
  }, {
    "@id" : 102009,
    "s" : 78879,
    "t" : 76539,
    "i" : "controls-state-change-of"
  }, {
    "@id" : 102008,
    "s" : 78879,
    "t" : 78765,
    "i" : "in-complex-with"
  }, {
    "@id" : 102007,
    "s" : 78879,
    "t" : 78265,
    "i" : "controls-state-change-of"
  }, {
    "@id" : 102006,
    "s" : 78879,
    "t" : 78266,
    "i" : "controls-state-change-of"
  }, {
    "@id" : 102005,
    "s" : 78879,
    "t" : 78807,
    "i" : "controls-transport-of"
  }, {
    "@id" : 102004,
    "s" : 78879,
    "t" : 78868,
    "i" : "in-complex-with"
  }, {
    "@id" : 102003,
    "s" : 78879,
    "t" : 78130,
    "i" : "controls-state-change-of"
  }, {
    "@id" : 102002,
    "s" : 78879,
    "t" : 78737,
    "i" : "controls-phosphorylation-of"
  }, {
    "@id" : 102001,
    "s" : 78879,
    "t" : 78864,
    "i" : "in-complex-with"
  }, {
    "@id" : 102000,
    "s" : 78879,
    "t" : 78479,
    "i" : "controls-state-change-of"
  }, {
    "@id" : 101999,
    "s" : 78879,
    "t" : 78158,
    "i" : "controls-state-change-of"
  }, {
    "@id" : 101998,
    "s" : 78879,
    "t" : 78861,
    "i" : "controls-phosphorylation-of"
  }, {
    "@id" : 101997,
    "s" : 78879,
    "t" : 78858,
    "i" : "controls-transport-of"
  }, {
    "@id" : 101996,
    "s" : 78879,
    "t" : 78856,
    "i" : "controls-transport-of"
  }, {
    "@id" : 101995,
    "s" : 78879,
    "t" : 78855,
    "i" : "controls-phosphorylation-of"
  }, {
    "@id" : 101994,
    "s" : 78879,
    "t" : 78862,
    "i" : "in-complex-with"
  }, {
    "@id" : 101993,
    "s" : 78879,
    "t" : 78862,
    "i" : "controls-state-change-of"
  }, {
    "@id" : 101992,
    "s" : 78879,
    "t" : 78865,
    "i" : "in-complex-with"
  }, {
    "@id" : 101991,
    "s" : 78879,
    "t" : 76850,
    "i" : "in-complex-with"
  }, {
    "@id" : 101990,
    "s" : 78878,
    "t" : 76864,
    "i" : "in-complex-with"
  }, {
    "@id" : 101989,
    "s" : 78878,
    "t" : 78512,
    "i" : "in-complex-with"
  }, {
    "@id" : 101988,
    "s" : 78878,
    "t" : 77871,
    "i" : "in-complex-with"
  }, {
    "@id" : 101987,
    "s" : 78878,
    "t" : 77099,
    "i" : "controls-phosphorylation-of"
  }, {
    "@id" : 101986,
    "s" : 78878,
    "t" : 77219,
    "i" : "in-complex-with"
  }, {
    "@id" : 101985,
    "s" : 78878,
    "t" : 77090,
    "i" : "controls-phosphorylation-of"
  }, {
    "@id" : 101984,
    "s" : 78878,
    "t" : 76449,
    "i" : "in-complex-with"
  }, {
    "@id" : 101983,
    "s" : 78878,
    "t" : 78367,
    "i" : "in-complex-with"
  }, {
    "@id" : 101982,
    "s" : 78878,
    "t" : 76573,
    "i" : "in-complex-with"
  }, {
    "@id" : 101981,
    "s" : 78878,
    "t" : 76803,
    "i" : "in-complex-with"
  }, {
    "@id" : 101980,
    "s" : 78878,
    "t" : 76802,
    "i" : "in-complex-with"
  }, {
    "@id" : 101979,
    "s" : 78878,
    "t" : 76672,
    "i" : "in-complex-with"
  }, {
    "@id" : 101978,
    "s" : 78878,
    "t" : 76672,
    "i" : "controls-phosphorylation-of"
  }, {
    "@id" : 101977,
    "s" : 78878,
    "t" : 76792,
    "i" : "in-complex-with"
  }, {
    "@id" : 101976,
    "s" : 78878,
    "t" : 78704,
    "i" : "controls-expression-of"
  }, {
    "@id" : 101975,
    "s" : 78878,
    "t" : 78703,
    "i" : "controls-expression-of"
  }, {
    "@id" : 101974,
    "s" : 78878,
    "t" : 76909,
    "i" : "in-complex-with"
  }, {
    "@id" : 101973,
    "s" : 78878,
    "t" : 76651,
    "i" : "in-complex-with"
  }, {
    "@id" : 101972,
    "s" : 78878,
    "t" : 76767,
    "i" : "in-complex-with"
  }, {
    "@id" : 101971,
    "s" : 78878,
    "t" : 76767,
    "i" : "controls-state-change-of"
  }, {
    "@id" : 101970,
    "s" : 78878,
    "t" : 77647,
    "i" : "controls-state-change-of"
  }, {
    "@id" : 101969,
    "s" : 78878,
    "t" : 78625,
    "i" : "in-complex-with"
  }, {
    "@id" : 101968,
    "s" : 78878,
    "t" : 77037,
    "i" : "in-complex-with"
  }, {
    "@id" : 101967,
    "s" : 78878,
    "t" : 76740,
    "i" : "controls-state-change-of"
  }, {
    "@id" : 101966,
    "s" : 78878,
    "t" : 78402,
    "i" : "in-complex-with"
  }, {
    "@id" : 101965,
    "s" : 78878,
    "t" : 76865,
    "i" : "in-complex-with"
  }, {
    "@id" : 101964,
    "s" : 78877,
    "t" : 77758,
    "i" : "in-complex-with"
  }, {
    "@id" : 101963,
    "s" : 78877,
    "t" : 77755,
    "i" : "in-complex-with"
  }, {
    "@id" : 101962,
    "s" : 78877,
    "t" : 76982,
    "i" : "in-complex-with"
  }, {
    "@id" : 101961,
    "s" : 78877,
    "t" : 78132,
    "i" : "in-complex-with"
  }, {
    "@id" : 101960,
    "s" : 78877,
    "t" : 77745,
    "i" : "controls-expression-of"
  }, {
    "@id" : 101959,
    "s" : 78877,
    "t" : 76973,
    "i" : "in-complex-with"
  }, {
    "@id" : 101958,
    "s" : 78877,
    "t" : 76970,
    "i" : "controls-state-change-of"
  }, {
    "@id" : 101957,
    "s" : 78877,
    "t" : 76713,
    "i" : "in-complex-with"
  }, {
    "@id" : 101956,
    "s" : 78877,
    "t" : 76968,
    "i" : "controls-state-change-of"
  }, {
    "@id" : 101955,
    "s" : 78877,
    "t" : 76965,
    "i" : "controls-state-change-of"
  }, {
    "@id" : 101954,
    "s" : 78877,
    "t" : 76964,
    "i" : "controls-state-change-of"
  }, {
    "@id" : 101953,
    "s" : 78877,
    "t" : 78111,
    "i" : "in-complex-with"
  }, {
    "@id" : 101952,
    "s" : 78877,
    "t" : 78108,
    "i" : "in-complex-with"
  }, {
    "@id" : 101951,
    "s" : 78877,
    "t" : 78107,
    "i" : "in-complex-with"
  }, {
    "@id" : 101950,
    "s" : 78877,
    "t" : 78359,
    "i" : "controls-phosphorylation-of"
  }, {
    "@id" : 101949,
    "s" : 78877,
    "t" : 78646,
    "i" : "in-complex-with"
  }, {
    "@id" : 101948,
    "s" : 78877,
    "t" : 76795,
    "i" : "in-complex-with"
  }, {
    "@id" : 101947,
    "s" : 78877,
    "t" : 77687,
    "i" : "controls-phosphorylation-of"
  }, {
    "@id" : 101946,
    "s" : 78877,
    "t" : 77037,
    "i" : "controls-state-change-of"
  }, {
    "@id" : 101945,
    "s" : 78877,
    "t" : 77672,
    "i" : "controls-state-change-of"
  }, {
    "@id" : 101944,
    "s" : 78877,
    "t" : 77669,
    "i" : "controls-state-change-of"
  }, {
    "@id" : 101943,
    "s" : 78877,
    "t" : 77666,
    "i" : "controls-state-change-of"
  }, {
    "@id" : 101942,
    "s" : 78877,
    "t" : 76377,
    "i" : "in-complex-with"
  }, {
    "@id" : 101941,
    "s" : 78876,
    "t" : 76859,
    "i" : "in-complex-with"
  }, {
    "@id" : 101940,
    "s" : 78876,
    "t" : 76857,
    "i" : "in-complex-with"
  }, {
    "@id" : 101939,
    "s" : 78876,
    "t" : 76855,
    "i" : "in-complex-with"
  }, {
    "@id" : 101938,
    "s" : 78876,
    "t" : 78389,
    "i" : "in-complex-with"
  }, {
    "@id" : 101937,
    "s" : 78876,
    "t" : 76852,
    "i" : "in-complex-with"
  }, {
    "@id" : 101936,
    "s" : 78876,
    "t" : 77360,
    "i" : "in-complex-with"
  }, {
    "@id" : 101935,
    "s" : 78876,
    "t" : 78379,
    "i" : "controls-expression-of"
  }, {
    "@id" : 101934,
    "s" : 78876,
    "t" : 76840,
    "i" : "controls-state-change-of"
  }, {
    "@id" : 101933,
    "s" : 78876,
    "t" : 77351,
    "i" : "in-complex-with"
  }, {
    "@id" : 101932,
    "s" : 78876,
    "t" : 78366,
    "i" : "controls-state-change-of"
  }, {
    "@id" : 101931,
    "s" : 78876,
    "t" : 76829,
    "i" : "controls-state-change-of"
  }, {
    "@id" : 101930,
    "s" : 78876,
    "t" : 78356,
    "i" : "controls-expression-of"
  }, {
    "@id" : 101929,
    "s" : 78876,
    "t" : 78866,
    "i" : "controls-expression-of"
  }, {
    "@id" : 101928,
    "s" : 78876,
    "t" : 76817,
    "i" : "controls-state-change-of"
  }, {
    "@id" : 101927,
    "s" : 78876,
    "t" : 78861,
    "i" : "in-complex-with"
  }, {
    "@id" : 101926,
    "s" : 78876,
    "t" : 78858,
    "i" : "in-complex-with"
  }, {
    "@id" : 101925,
    "s" : 78876,
    "t" : 76802,
    "i" : "in-complex-with"
  }, {
    "@id" : 101924,
    "s" : 78876,
    "t" : 78847,
    "i" : "catalysis-precedes"
  }, {
    "@id" : 101923,
    "s" : 78876,
    "t" : 78842,
    "i" : "catalysis-precedes"
  }, {
    "@id" : 101922,
    "s" : 78876,
    "t" : 76792,
    "i" : "controls-state-change-of"
  }, {
    "@id" : 101921,
    "s" : 78876,
    "t" : 76790,
    "i" : "controls-expression-of"
  }, {
    "@id" : 101920,
    "s" : 78876,
    "t" : 76785,
    "i" : "controls-expression-of"
  }, {
    "@id" : 101919,
    "s" : 78876,
    "t" : 76782,
    "i" : "in-complex-with"
  }, {
    "@id" : 101918,
    "s" : 78876,
    "t" : 77801,
    "i" : "controls-state-change-of"
  }, {
    "@id" : 101917,
    "s" : 78876,
    "t" : 78820,
    "i" : "controls-expression-of"
  }, {
    "@id" : 101916,
    "s" : 78876,
    "t" : 78819,
    "i" : "in-complex-with"
  }, {
    "@id" : 101915,
    "s" : 78876,
    "t" : 76754,
    "i" : "controls-state-change-of"
  }, {
    "@id" : 101914,
    "s" : 78876,
    "t" : 77258,
    "i" : "controls-expression-of"
  }, {
    "@id" : 101913,
    "s" : 78876,
    "t" : 77761,
    "i" : "controls-expression-of"
  }, {
    "@id" : 101912,
    "s" : 78876,
    "t" : 77758,
    "i" : "in-complex-with"
  }, {
    "@id" : 101911,
    "s" : 78876,
    "t" : 77755,
    "i" : "in-complex-with"
  }, {
    "@id" : 101910,
    "s" : 78876,
    "t" : 77754,
    "i" : "controls-expression-of"
  }, {
    "@id" : 101909,
    "s" : 78876,
    "t" : 78770,
    "i" : "controls-state-change-of"
  }, {
    "@id" : 101908,
    "s" : 78876,
    "t" : 77745,
    "i" : "controls-expression-of"
  }, {
    "@id" : 101907,
    "s" : 78876,
    "t" : 78767,
    "i" : "controls-expression-of"
  }, {
    "@id" : 101906,
    "s" : 78876,
    "t" : 77212,
    "i" : "catalysis-precedes"
  }, {
    "@id" : 101905,
    "s" : 78876,
    "t" : 78234,
    "i" : "controls-expression-of"
  }, {
    "@id" : 101904,
    "s" : 78876,
    "t" : 78219,
    "i" : "controls-expression-of"
  }, {
    "@id" : 101903,
    "s" : 78876,
    "t" : 77193,
    "i" : "controls-state-change-of"
  }, {
    "@id" : 101902,
    "s" : 78876,
    "t" : 76663,
    "i" : "in-complex-with"
  }, {
    "@id" : 101901,
    "s" : 78876,
    "t" : 76672,
    "i" : "controls-phosphorylation-of"
  }, {
    "@id" : 101900,
    "s" : 78876,
    "t" : 76672,
    "i" : "in-complex-with"
  }, {
    "@id" : 101899,
    "s" : 78876,
    "t" : 78205,
    "i" : "controls-state-change-of"
  }, {
    "@id" : 101898,
    "s" : 78876,
    "t" : 77687,
    "i" : "controls-phosphorylation-of"
  }, {
    "@id" : 101897,
    "s" : 78876,
    "t" : 78709,
    "i" : "catalysis-precedes"
  }, {
    "@id" : 101896,
    "s" : 78876,
    "t" : 76660,
    "i" : "in-complex-with"
  }, {
    "@id" : 101895,
    "s" : 78876,
    "t" : 78877,
    "i" : "in-complex-with"
  }, {
    "@id" : 101894,
    "s" : 78876,
    "t" : 78185,
    "i" : "controls-expression-of"
  }, {
    "@id" : 101893,
    "s" : 78876,
    "t" : 77672,
    "i" : "controls-state-change-of"
  }, {
    "@id" : 101892,
    "s" : 78876,
    "t" : 77669,
    "i" : "controls-state-change-of"
  }, {
    "@id" : 101891,
    "s" : 78876,
    "t" : 77666,
    "i" : "controls-state-change-of"
  }, {
    "@id" : 101890,
    "s" : 78876,
    "t" : 77665,
    "i" : "controls-state-change-of"
  }, {
    "@id" : 101889,
    "s" : 78876,
    "t" : 78176,
    "i" : "controls-expression-of"
  }, {
    "@id" : 101888,
    "s" : 78876,
    "t" : 78172,
    "i" : "controls-expression-of"
  }, {
    "@id" : 101887,
    "s" : 78876,
    "t" : 78661,
    "i" : "controls-state-change-of"
  }, {
    "@id" : 101886,
    "s" : 78876,
    "t" : 77636,
    "i" : "in-complex-with"
  }, {
    "@id" : 101885,
    "s" : 78876,
    "t" : 77635,
    "i" : "controls-expression-of"
  }, {
    "@id" : 101884,
    "s" : 78876,
    "t" : 78443,
    "i" : "controls-state-change-of"
  }, {
    "@id" : 101883,
    "s" : 78876,
    "t" : 78139,
    "i" : "in-complex-with"
  }, {
    "@id" : 101882,
    "s" : 78876,
    "t" : 78645,
    "i" : "controls-state-change-of"
  }, {
    "@id" : 101881,
    "s" : 78876,
    "t" : 78132,
    "i" : "in-complex-with"
  }, {
    "@id" : 101880,
    "s" : 78876,
    "t" : 78643,
    "i" : "controls-state-change-of"
  }, {
    "@id" : 101879,
    "s" : 78876,
    "t" : 77104,
    "i" : "controls-expression-of"
  }, {
    "@id" : 101878,
    "s" : 78876,
    "t" : 78126,
    "i" : "controls-expression-of"
  }, {
    "@id" : 101877,
    "s" : 78876,
    "t" : 78124,
    "i" : "in-complex-with"
  }, {
    "@id" : 101876,
    "s" : 78876,
    "t" : 77841,
    "i" : "in-complex-with"
  }, {
    "@id" : 101875,
    "s" : 78876,
    "t" : 78625,
    "i" : "in-complex-with"
  }, {
    "@id" : 101874,
    "s" : 78876,
    "t" : 78625,
    "i" : "controls-state-change-of"
  }, {
    "@id" : 101873,
    "s" : 78876,
    "t" : 78111,
    "i" : "in-complex-with"
  }, {
    "@id" : 101872,
    "s" : 78876,
    "t" : 76573,
    "i" : "in-complex-with"
  }, {
    "@id" : 101871,
    "s" : 78876,
    "t" : 76573,
    "i" : "catalysis-precedes"
  }, {
    "@id" : 101870,
    "s" : 78876,
    "t" : 78108,
    "i" : "in-complex-with"
  }, {
    "@id" : 101869,
    "s" : 78876,
    "t" : 78107,
    "i" : "in-complex-with"
  }, {
    "@id" : 101868,
    "s" : 78876,
    "t" : 77157,
    "i" : "in-complex-with"
  }, {
    "@id" : 101867,
    "s" : 78876,
    "t" : 78104,
    "i" : "controls-expression-of"
  }, {
    "@id" : 101866,
    "s" : 78876,
    "t" : 77077,
    "i" : "controls-state-change-of"
  }, {
    "@id" : 101865,
    "s" : 78876,
    "t" : 77073,
    "i" : "in-complex-with"
  }, {
    "@id" : 101864,
    "s" : 78876,
    "t" : 77067,
    "i" : "controls-state-change-of"
  }, {
    "@id" : 101863,
    "s" : 78876,
    "t" : 78595,
    "i" : "controls-state-change-of"
  }, {
    "@id" : 101862,
    "s" : 78876,
    "t" : 78177,
    "i" : "in-complex-with"
  }, {
    "@id" : 101861,
    "s" : 78876,
    "t" : 77152,
    "i" : "in-complex-with"
  }, {
    "@id" : 101860,
    "s" : 78876,
    "t" : 77047,
    "i" : "controls-state-change-of"
  }, {
    "@id" : 101859,
    "s" : 78876,
    "t" : 77038,
    "i" : "in-complex-with"
  }, {
    "@id" : 101858,
    "s" : 78876,
    "t" : 76525,
    "i" : "controls-expression-of"
  }, {
    "@id" : 101857,
    "s" : 78876,
    "t" : 77036,
    "i" : "controls-state-change-of"
  }, {
    "@id" : 101856,
    "s" : 78876,
    "t" : 77035,
    "i" : "controls-state-change-of"
  }, {
    "@id" : 101855,
    "s" : 78876,
    "t" : 78043,
    "i" : "in-complex-with"
  }, {
    "@id" : 101854,
    "s" : 78876,
    "t" : 78041,
    "i" : "controls-expression-of"
  }, {
    "@id" : 101853,
    "s" : 78876,
    "t" : 77005,
    "i" : "controls-state-change-of"
  }, {
    "@id" : 101852,
    "s" : 78876,
    "t" : 78025,
    "i" : "controls-expression-of"
  }, {
    "@id" : 101851,
    "s" : 78876,
    "t" : 77497,
    "i" : "controls-state-change-of"
  }, {
    "@id" : 101850,
    "s" : 78876,
    "t" : 76982,
    "i" : "in-complex-with"
  }, {
    "@id" : 101849,
    "s" : 78876,
    "t" : 78573,
    "i" : "controls-state-change-of"
  }, {
    "@id" : 101848,
    "s" : 78876,
    "t" : 76465,
    "i" : "in-complex-with"
  }, {
    "@id" : 101847,
    "s" : 78876,
    "t" : 76973,
    "i" : "in-complex-with"
  }, {
    "@id" : 101846,
    "s" : 78876,
    "t" : 78507,
    "i" : "controls-state-change-of"
  }, {
    "@id" : 101845,
    "s" : 78876,
    "t" : 76970,
    "i" : "controls-state-change-of"
  }, {
    "@id" : 101844,
    "s" : 78876,
    "t" : 78505,
    "i" : "controls-state-change-of"
  }, {
    "@id" : 101843,
    "s" : 78876,
    "t" : 76968,
    "i" : "in-complex-with"
  }, {
    "@id" : 101842,
    "s" : 78876,
    "t" : 76968,
    "i" : "controls-transport-of"
  }, {
    "@id" : 101841,
    "s" : 78876,
    "t" : 77479,
    "i" : "controls-state-change-of"
  }, {
    "@id" : 101840,
    "s" : 78876,
    "t" : 76454,
    "i" : "catalysis-precedes"
  }, {
    "@id" : 101839,
    "s" : 78876,
    "t" : 76965,
    "i" : "controls-state-change-of"
  }, {
    "@id" : 101838,
    "s" : 78876,
    "t" : 76964,
    "i" : "controls-state-change-of"
  }, {
    "@id" : 101837,
    "s" : 78876,
    "t" : 76963,
    "i" : "in-complex-with"
  }, {
    "@id" : 101836,
    "s" : 78876,
    "t" : 78502,
    "i" : "in-complex-with"
  }, {
    "@id" : 101835,
    "s" : 78876,
    "t" : 77471,
    "i" : "in-complex-with"
  }, {
    "@id" : 101834,
    "s" : 78876,
    "t" : 77463,
    "i" : "controls-expression-of"
  }, {
    "@id" : 101833,
    "s" : 78876,
    "t" : 78500,
    "i" : "in-complex-with"
  }, {
    "@id" : 101832,
    "s" : 78876,
    "t" : 76433,
    "i" : "in-complex-with"
  }, {
    "@id" : 101831,
    "s" : 78876,
    "t" : 76933,
    "i" : "in-complex-with"
  }, {
    "@id" : 101830,
    "s" : 78876,
    "t" : 77037,
    "i" : "in-complex-with"
  }, {
    "@id" : 101829,
    "s" : 78876,
    "t" : 77037,
    "i" : "controls-transport-of"
  }, {
    "@id" : 101828,
    "s" : 78876,
    "t" : 76419,
    "i" : "in-complex-with"
  }, {
    "@id" : 101827,
    "s" : 78876,
    "t" : 77949,
    "i" : "in-complex-with"
  }, {
    "@id" : 101826,
    "s" : 78876,
    "t" : 77949,
    "i" : "controls-state-change-of"
  }, {
    "@id" : 101825,
    "s" : 78876,
    "t" : 77472,
    "i" : "controls-expression-of"
  }, {
    "@id" : 101824,
    "s" : 78876,
    "t" : 77939,
    "i" : "in-complex-with"
  }, {
    "@id" : 101823,
    "s" : 78876,
    "t" : 76909,
    "i" : "controls-state-change-of"
  }, {
    "@id" : 101822,
    "s" : 78876,
    "t" : 77419,
    "i" : "controls-expression-of"
  }, {
    "@id" : 101821,
    "s" : 78876,
    "t" : 76394,
    "i" : "in-complex-with"
  }, {
    "@id" : 101820,
    "s" : 78876,
    "t" : 78952,
    "i" : "controls-expression-of"
  }, {
    "@id" : 101819,
    "s" : 78876,
    "t" : 76900,
    "i" : "catalysis-precedes"
  }, {
    "@id" : 101818,
    "s" : 78876,
    "t" : 76368,
    "i" : "controls-transport-of"
  }, {
    "@id" : 101817,
    "s" : 78876,
    "t" : 76368,
    "i" : "controls-phosphorylation-of"
  }, {
    "@id" : 101816,
    "s" : 78876,
    "t" : 76367,
    "i" : "controls-state-change-of"
  }, {
    "@id" : 101815,
    "s" : 78876,
    "t" : 76365,
    "i" : "controls-state-change-of"
  }, {
    "@id" : 101814,
    "s" : 78876,
    "t" : 77549,
    "i" : "in-complex-with"
  }, {
    "@id" : 101813,
    "s" : 78876,
    "t" : 78921,
    "i" : "controls-state-change-of"
  }, {
    "@id" : 101812,
    "s" : 78876,
    "t" : 77377,
    "i" : "controls-state-change-of"
  }, {
    "@id" : 101811,
    "s" : 78875,
    "t" : 78072,
    "i" : "controls-expression-of"
  }, {
    "@id" : 101810,
    "s" : 78875,
    "t" : 77596,
    "i" : "controls-expression-of"
  }, {
    "@id" : 101809,
    "s" : 78875,
    "t" : 78868,
    "i" : "in-complex-with"
  }, {
    "@id" : 101808,
    "s" : 78875,
    "t" : 78873,
    "i" : "in-complex-with"
  }, {
    "@id" : 101807,
    "s" : 78874,
    "t" : 78759,
    "i" : "controls-state-change-of"
  }, {
    "@id" : 101806,
    "s" : 78874,
    "t" : 76794,
    "i" : "in-complex-with"
  }, {
    "@id" : 101805,
    "s" : 78873,
    "t" : 76539,
    "i" : "controls-state-change-of"
  }, {
    "@id" : 101804,
    "s" : 78873,
    "t" : 78266,
    "i" : "controls-state-change-of"
  }, {
    "@id" : 101803,
    "s" : 78873,
    "t" : 78265,
    "i" : "controls-state-change-of"
  }, {
    "@id" : 101802,
    "s" : 78873,
    "t" : 78868,
    "i" : "in-complex-with"
  }, {
    "@id" : 101801,
    "s" : 78873,
    "t" : 78858,
    "i" : "controls-transport-of"
  }, {
    "@id" : 101800,
    "s" : 78873,
    "t" : 78856,
    "i" : "controls-transport-of"
  }, {
    "@id" : 101799,
    "s" : 78871,
    "t" : 78072,
    "i" : "controls-expression-of"
  }, {
    "@id" : 101798,
    "s" : 78871,
    "t" : 77596,
    "i" : "controls-expression-of"
  }, {
    "@id" : 101797,
    "s" : 78870,
    "t" : 76450,
    "i" : "in-complex-with"
  }, {
    "@id" : 101796,
    "s" : 78869,
    "t" : 78335,
    "i" : "controls-expression-of"
  }, {
    "@id" : 101795,
    "s" : 78869,
    "t" : 78859,
    "i" : "controls-expression-of"
  }, {
    "@id" : 101794,
    "s" : 78869,
    "t" : 78860,
    "i" : "controls-state-change-of"
  }, {
    "@id" : 101793,
    "s" : 78869,
    "t" : 76563,
    "i" : "controls-state-change-of"
  }, {
    "@id" : 101792,
    "s" : 78869,
    "t" : 76450,
    "i" : "in-complex-with"
  }, {
    "@id" : 101791,
    "s" : 78868,
    "t" : 78879,
    "i" : "controls-state-change-of"
  }, {
    "@id" : 101790,
    "s" : 78868,
    "t" : 78926,
    "i" : "in-complex-with"
  }, {
    "@id" : 101789,
    "s" : 78868,
    "t" : 78865,
    "i" : "in-complex-with"
  }, {
    "@id" : 101788,
    "s" : 78868,
    "t" : 77360,
    "i" : "controls-state-change-of"
  }, {
    "@id" : 101787,
    "s" : 78868,
    "t" : 78862,
    "i" : "in-complex-with"
  }, {
    "@id" : 101786,
    "s" : 78868,
    "t" : 78925,
    "i" : "in-complex-with"
  }, {
    "@id" : 101785,
    "s" : 78868,
    "t" : 78858,
    "i" : "controls-transport-of"
  }, {
    "@id" : 101784,
    "s" : 78868,
    "t" : 78856,
    "i" : "controls-transport-of"
  }, {
    "@id" : 101783,
    "s" : 78867,
    "t" : 76708,
    "i" : "in-complex-with"
  }, {
    "@id" : 101782,
    "s" : 78867,
    "t" : 77681,
    "i" : "in-complex-with"
  }, {
    "@id" : 101781,
    "s" : 78865,
    "t" : 77631,
    "i" : "controls-state-change-of"
  }, {
    "@id" : 101780,
    "s" : 78865,
    "t" : 78266,
    "i" : "controls-state-change-of"
  }, {
    "@id" : 101779,
    "s" : 78865,
    "t" : 78265,
    "i" : "controls-state-change-of"
  }, {
    "@id" : 101778,
    "s" : 78865,
    "t" : 78130,
    "i" : "controls-state-change-of"
  }, {
    "@id" : 101777,
    "s" : 78865,
    "t" : 78498,
    "i" : "in-complex-with"
  }, {
    "@id" : 101776,
    "s" : 78865,
    "t" : 76573,
    "i" : "controls-phosphorylation-of"
  }, {
    "@id" : 101775,
    "s" : 78865,
    "t" : 78875,
    "i" : "controls-phosphorylation-of"
  }, {
    "@id" : 101774,
    "s" : 78865,
    "t" : 77722,
    "i" : "in-complex-with"
  }, {
    "@id" : 101773,
    "s" : 78865,
    "t" : 78871,
    "i" : "controls-phosphorylation-of"
  }, {
    "@id" : 101772,
    "s" : 78865,
    "t" : 78861,
    "i" : "controls-phosphorylation-of"
  }, {
    "@id" : 101771,
    "s" : 78865,
    "t" : 78861,
    "i" : "controls-transport-of"
  }, {
    "@id" : 101770,
    "s" : 78865,
    "t" : 78856,
    "i" : "controls-phosphorylation-of"
  }, {
    "@id" : 101769,
    "s" : 78865,
    "t" : 78855,
    "i" : "controls-transport-of"
  }, {
    "@id" : 101768,
    "s" : 78865,
    "t" : 78855,
    "i" : "controls-phosphorylation-of"
  }, {
    "@id" : 101767,
    "s" : 78865,
    "t" : 77698,
    "i" : "in-complex-with"
  }, {
    "@id" : 101766,
    "s" : 78865,
    "t" : 77694,
    "i" : "controls-phosphorylation-of"
  }, {
    "@id" : 101765,
    "s" : 78865,
    "t" : 76539,
    "i" : "controls-state-change-of"
  }, {
    "@id" : 101764,
    "s" : 78865,
    "t" : 76850,
    "i" : "in-complex-with"
  }, {
    "@id" : 101763,
    "s" : 78865,
    "t" : 77447,
    "i" : "controls-phosphorylation-of"
  }, {
    "@id" : 101762,
    "s" : 78865,
    "t" : 78807,
    "i" : "controls-transport-of"
  }, {
    "@id" : 101761,
    "s" : 78865,
    "t" : 78929,
    "i" : "in-complex-with"
  }, {
    "@id" : 101760,
    "s" : 78865,
    "t" : 78926,
    "i" : "in-complex-with"
  }, {
    "@id" : 101759,
    "s" : 78865,
    "t" : 78925,
    "i" : "in-complex-with"
  }, {
    "@id" : 101758,
    "s" : 78865,
    "t" : 76742,
    "i" : "controls-phosphorylation-of"
  }, {
    "@id" : 101757,
    "s" : 78864,
    "t" : 78926,
    "i" : "in-complex-with"
  }, {
    "@id" : 101756,
    "s" : 78864,
    "t" : 78862,
    "i" : "in-complex-with"
  }, {
    "@id" : 101755,
    "s" : 78864,
    "t" : 78925,
    "i" : "in-complex-with"
  }, {
    "@id" : 101754,
    "s" : 78864,
    "t" : 78865,
    "i" : "in-complex-with"
  }, {
    "@id" : 101753,
    "s" : 78862,
    "t" : 77631,
    "i" : "controls-state-change-of"
  }, {
    "@id" : 101752,
    "s" : 78862,
    "t" : 78266,
    "i" : "controls-state-change-of"
  }, {
    "@id" : 101751,
    "s" : 78862,
    "t" : 78265,
    "i" : "controls-state-change-of"
  }, {
    "@id" : 101750,
    "s" : 78862,
    "t" : 78130,
    "i" : "controls-state-change-of"
  }, {
    "@id" : 101749,
    "s" : 78862,
    "t" : 78498,
    "i" : "in-complex-with"
  }, {
    "@id" : 101748,
    "s" : 78862,
    "t" : 76573,
    "i" : "controls-phosphorylation-of"
  }, {
    "@id" : 101747,
    "s" : 78862,
    "t" : 78875,
    "i" : "controls-phosphorylation-of"
  }, {
    "@id" : 101746,
    "s" : 78862,
    "t" : 77722,
    "i" : "in-complex-with"
  }, {
    "@id" : 101745,
    "s" : 78862,
    "t" : 78871,
    "i" : "controls-phosphorylation-of"
  }, {
    "@id" : 101744,
    "s" : 78862,
    "t" : 78861,
    "i" : "controls-transport-of"
  }, {
    "@id" : 101743,
    "s" : 78862,
    "t" : 78861,
    "i" : "controls-phosphorylation-of"
  }, {
    "@id" : 101742,
    "s" : 78862,
    "t" : 78856,
    "i" : "controls-phosphorylation-of"
  }, {
    "@id" : 101741,
    "s" : 78862,
    "t" : 78855,
    "i" : "controls-transport-of"
  }, {
    "@id" : 101740,
    "s" : 78862,
    "t" : 78855,
    "i" : "controls-phosphorylation-of"
  }, {
    "@id" : 101739,
    "s" : 78862,
    "t" : 77698,
    "i" : "in-complex-with"
  }, {
    "@id" : 101738,
    "s" : 78862,
    "t" : 76800,
    "i" : "controls-phosphorylation-of"
  }, {
    "@id" : 101737,
    "s" : 78862,
    "t" : 77694,
    "i" : "controls-phosphorylation-of"
  }, {
    "@id" : 101736,
    "s" : 78862,
    "t" : 76539,
    "i" : "controls-state-change-of"
  }, {
    "@id" : 101735,
    "s" : 78862,
    "t" : 77680,
    "i" : "controls-phosphorylation-of"
  }, {
    "@id" : 101734,
    "s" : 78862,
    "t" : 77675,
    "i" : "controls-phosphorylation-of"
  }, {
    "@id" : 101733,
    "s" : 78862,
    "t" : 76850,
    "i" : "in-complex-with"
  }, {
    "@id" : 101732,
    "s" : 78862,
    "t" : 77447,
    "i" : "controls-phosphorylation-of"
  }, {
    "@id" : 101731,
    "s" : 78862,
    "t" : 78170,
    "i" : "controls-expression-of"
  }, {
    "@id" : 101730,
    "s" : 78862,
    "t" : 78807,
    "i" : "controls-transport-of"
  }, {
    "@id" : 101729,
    "s" : 78862,
    "t" : 78933,
    "i" : "controls-expression-of"
  }, {
    "@id" : 101728,
    "s" : 78862,
    "t" : 78929,
    "i" : "in-complex-with"
  }, {
    "@id" : 101727,
    "s" : 78862,
    "t" : 78926,
    "i" : "in-complex-with"
  }, {
    "@id" : 101726,
    "s" : 78862,
    "t" : 78925,
    "i" : "in-complex-with"
  }, {
    "@id" : 101725,
    "s" : 78862,
    "t" : 76742,
    "i" : "controls-phosphorylation-of"
  }, {
    "@id" : 101724,
    "s" : 78861,
    "t" : 76606,
    "i" : "in-complex-with"
  }, {
    "@id" : 101723,
    "s" : 78861,
    "t" : 76602,
    "i" : "in-complex-with"
  }, {
    "@id" : 101722,
    "s" : 78861,
    "t" : 77111,
    "i" : "controls-expression-of"
  }, {
    "@id" : 101721,
    "s" : 78861,
    "t" : 78257,
    "i" : "controls-expression-of"
  }, {
    "@id" : 101720,
    "s" : 78861,
    "t" : 78375,
    "i" : "controls-expression-of"
  }, {
    "@id" : 101719,
    "s" : 78861,
    "t" : 78241,
    "i" : "in-complex-with"
  }, {
    "@id" : 101718,
    "s" : 78861,
    "t" : 78879,
    "i" : "controls-expression-of"
  }, {
    "@id" : 101717,
    "s" : 78861,
    "t" : 77338,
    "i" : "in-complex-with"
  }, {
    "@id" : 101716,
    "s" : 78861,
    "t" : 76953,
    "i" : "in-complex-with"
  }, {
    "@id" : 101715,
    "s" : 78861,
    "t" : 76820,
    "i" : "controls-expression-of"
  }, {
    "@id" : 101714,
    "s" : 78861,
    "t" : 78865,
    "i" : "in-complex-with"
  }, {
    "@id" : 101713,
    "s" : 78861,
    "t" : 78926,
    "i" : "in-complex-with"
  }, {
    "@id" : 101712,
    "s" : 78861,
    "t" : 78479,
    "i" : "controls-expression-of"
  }, {
    "@id" : 101711,
    "s" : 78861,
    "t" : 78862,
    "i" : "in-complex-with"
  }, {
    "@id" : 101710,
    "s" : 78861,
    "t" : 78858,
    "i" : "in-complex-with"
  }, {
    "@id" : 101709,
    "s" : 78861,
    "t" : 77192,
    "i" : "controls-expression-of"
  }, {
    "@id" : 101708,
    "s" : 78861,
    "t" : 78855,
    "i" : "controls-phosphorylation-of"
  }, {
    "@id" : 101707,
    "s" : 78861,
    "t" : 77187,
    "i" : "controls-expression-of"
  }, {
    "@id" : 101706,
    "s" : 78861,
    "t" : 77698,
    "i" : "in-complex-with"
  }, {
    "@id" : 101705,
    "s" : 78861,
    "t" : 78751,
    "i" : "in-complex-with"
  }, {
    "@id" : 101704,
    "s" : 78861,
    "t" : 76617,
    "i" : "controls-expression-of"
  }, {
    "@id" : 101703,
    "s" : 78861,
    "t" : 77447,
    "i" : "in-complex-with"
  }, {
    "@id" : 101702,
    "s" : 78861,
    "t" : 77524,
    "i" : "controls-expression-of"
  }, {
    "@id" : 101701,
    "s" : 78861,
    "t" : 76419,
    "i" : "controls-expression-of"
  }, {
    "@id" : 101700,
    "s" : 78861,
    "t" : 78925,
    "i" : "in-complex-with"
  }, {
    "@id" : 101699,
    "s" : 78861,
    "t" : 77004,
    "i" : "in-complex-with"
  }, {
    "@id" : 101698,
    "s" : 78861,
    "t" : 78282,
    "i" : "controls-expression-of"
  }, {
    "@id" : 101697,
    "s" : 78861,
    "t" : 77129,
    "i" : "controls-expression-of"
  }, {
    "@id" : 101696,
    "s" : 78861,
    "t" : 77126,
    "i" : "controls-expression-of"
  }, {
    "@id" : 101695,
    "s" : 78861,
    "t" : 78405,
    "i" : "controls-expression-of"
  }, {
    "@id" : 101694,
    "s" : 78861,
    "t" : 77890,
    "i" : "in-complex-with"
  }, {
    "@id" : 101693,
    "s" : 78861,
    "t" : 77761,
    "i" : "controls-expression-of"
  }, {
    "@id" : 101692,
    "s" : 78859,
    "t" : 78335,
    "i" : "controls-expression-of"
  }, {
    "@id" : 101691,
    "s" : 78858,
    "t" : 76606,
    "i" : "in-complex-with"
  }, {
    "@id" : 101690,
    "s" : 78858,
    "t" : 76602,
    "i" : "in-complex-with"
  }, {
    "@id" : 101689,
    "s" : 78858,
    "t" : 77111,
    "i" : "controls-expression-of"
  }, {
    "@id" : 101688,
    "s" : 78858,
    "t" : 78257,
    "i" : "controls-expression-of"
  }, {
    "@id" : 101687,
    "s" : 78858,
    "t" : 78375,
    "i" : "controls-expression-of"
  }, {
    "@id" : 101686,
    "s" : 78858,
    "t" : 78865,
    "i" : "in-complex-with"
  }, {
    "@id" : 101685,
    "s" : 78858,
    "t" : 78241,
    "i" : "in-complex-with"
  }, {
    "@id" : 101684,
    "s" : 78858,
    "t" : 78879,
    "i" : "controls-expression-of"
  }, {
    "@id" : 101683,
    "s" : 78858,
    "t" : 77596,
    "i" : "controls-expression-of"
  }, {
    "@id" : 101682,
    "s" : 78858,
    "t" : 78875,
    "i" : "in-complex-with"
  }, {
    "@id" : 101681,
    "s" : 78858,
    "t" : 77338,
    "i" : "in-complex-with"
  }, {
    "@id" : 101680,
    "s" : 78858,
    "t" : 78871,
    "i" : "in-complex-with"
  }, {
    "@id" : 101679,
    "s" : 78858,
    "t" : 76820,
    "i" : "controls-expression-of"
  }, {
    "@id" : 101678,
    "s" : 78858,
    "t" : 77714,
    "i" : "controls-expression-of"
  }, {
    "@id" : 101677,
    "s" : 78858,
    "t" : 77841,
    "i" : "in-complex-with"
  }, {
    "@id" : 101676,
    "s" : 78858,
    "t" : 78926,
    "i" : "in-complex-with"
  }, {
    "@id" : 101675,
    "s" : 78858,
    "t" : 78479,
    "i" : "controls-expression-of"
  }, {
    "@id" : 101674,
    "s" : 78858,
    "t" : 78862,
    "i" : "in-complex-with"
  }, {
    "@id" : 101673,
    "s" : 78858,
    "t" : 77192,
    "i" : "controls-expression-of"
  }, {
    "@id" : 101672,
    "s" : 78858,
    "t" : 77187,
    "i" : "controls-expression-of"
  }, {
    "@id" : 101671,
    "s" : 78858,
    "t" : 78717,
    "i" : "in-complex-with"
  }, {
    "@id" : 101670,
    "s" : 78858,
    "t" : 78332,
    "i" : "in-complex-with"
  }, {
    "@id" : 101669,
    "s" : 78858,
    "t" : 78072,
    "i" : "controls-expression-of"
  }, {
    "@id" : 101668,
    "s" : 78858,
    "t" : 78751,
    "i" : "in-complex-with"
  }, {
    "@id" : 101667,
    "s" : 78858,
    "t" : 76617,
    "i" : "controls-expression-of"
  }, {
    "@id" : 101666,
    "s" : 78858,
    "t" : 76525,
    "i" : "controls-expression-of"
  }, {
    "@id" : 101665,
    "s" : 78858,
    "t" : 76955,
    "i" : "in-complex-with"
  }, {
    "@id" : 101664,
    "s" : 78858,
    "t" : 77722,
    "i" : "in-complex-with"
  }, {
    "@id" : 101663,
    "s" : 78858,
    "t" : 77524,
    "i" : "controls-expression-of"
  }, {
    "@id" : 101662,
    "s" : 78858,
    "t" : 76419,
    "i" : "controls-expression-of"
  }, {
    "@id" : 101661,
    "s" : 78858,
    "t" : 78925,
    "i" : "in-complex-with"
  }, {
    "@id" : 101660,
    "s" : 78858,
    "t" : 77004,
    "i" : "in-complex-with"
  }, {
    "@id" : 101659,
    "s" : 78858,
    "t" : 78282,
    "i" : "controls-expression-of"
  }, {
    "@id" : 101658,
    "s" : 78858,
    "t" : 77129,
    "i" : "controls-expression-of"
  }, {
    "@id" : 101657,
    "s" : 78858,
    "t" : 77126,
    "i" : "controls-expression-of"
  }, {
    "@id" : 101656,
    "s" : 78858,
    "t" : 77890,
    "i" : "in-complex-with"
  }, {
    "@id" : 101655,
    "s" : 78858,
    "t" : 77761,
    "i" : "controls-expression-of"
  }, {
    "@id" : 101654,
    "s" : 78857,
    "t" : 78855,
    "i" : "controls-state-change-of"
  }, {
    "@id" : 101653,
    "s" : 78857,
    "t" : 78861,
    "i" : "controls-state-change-of"
  }, {
    "@id" : 101652,
    "s" : 78857,
    "t" : 78858,
    "i" : "controls-state-change-of"
  }, {
    "@id" : 101651,
    "s" : 78856,
    "t" : 78879,
    "i" : "in-complex-with"
  }, {
    "@id" : 101650,
    "s" : 78856,
    "t" : 77596,
    "i" : "controls-expression-of"
  }, {
    "@id" : 101649,
    "s" : 78856,
    "t" : 77722,
    "i" : "in-complex-with"
  }, {
    "@id" : 101648,
    "s" : 78856,
    "t" : 78873,
    "i" : "in-complex-with"
  }, {
    "@id" : 101647,
    "s" : 78856,
    "t" : 78072,
    "i" : "controls-expression-of"
  }, {
    "@id" : 101646,
    "s" : 78856,
    "t" : 78868,
    "i" : "in-complex-with"
  }, {
    "@id" : 101645,
    "s" : 78856,
    "t" : 78864,
    "i" : "in-complex-with"
  }, {
    "@id" : 101644,
    "s" : 78856,
    "t" : 78858,
    "i" : "in-complex-with"
  }, {
    "@id" : 101643,
    "s" : 78855,
    "t" : 78879,
    "i" : "controls-expression-of"
  }, {
    "@id" : 101642,
    "s" : 78855,
    "t" : 78926,
    "i" : "in-complex-with"
  }, {
    "@id" : 101641,
    "s" : 78855,
    "t" : 76602,
    "i" : "in-complex-with"
  }, {
    "@id" : 101640,
    "s" : 78855,
    "t" : 76953,
    "i" : "in-complex-with"
  }, {
    "@id" : 101639,
    "s" : 78855,
    "t" : 78925,
    "i" : "in-complex-with"
  }, {
    "@id" : 101638,
    "s" : 78855,
    "t" : 77714,
    "i" : "controls-expression-of"
  }, {
    "@id" : 101637,
    "s" : 78855,
    "t" : 78865,
    "i" : "in-complex-with"
  }, {
    "@id" : 101636,
    "s" : 78855,
    "t" : 78864,
    "i" : "in-complex-with"
  }, {
    "@id" : 101635,
    "s" : 78855,
    "t" : 77698,
    "i" : "in-complex-with"
  }, {
    "@id" : 101634,
    "s" : 78855,
    "t" : 78862,
    "i" : "in-complex-with"
  }, {
    "@id" : 101633,
    "s" : 78855,
    "t" : 78861,
    "i" : "controls-phosphorylation-of"
  }, {
    "@id" : 101632,
    "s" : 78855,
    "t" : 78858,
    "i" : "in-complex-with"
  }, {
    "@id" : 101631,
    "s" : 78855,
    "t" : 77129,
    "i" : "controls-expression-of"
  }, {
    "@id" : 101630,
    "s" : 78855,
    "t" : 77192,
    "i" : "controls-expression-of"
  }, {
    "@id" : 101629,
    "s" : 78855,
    "t" : 77187,
    "i" : "controls-expression-of"
  }, {
    "@id" : 101628,
    "s" : 78855,
    "t" : 77890,
    "i" : "in-complex-with"
  }, {
    "@id" : 101627,
    "s" : 78854,
    "t" : 78159,
    "i" : "controls-phosphorylation-of"
  }, {
    "@id" : 101626,
    "s" : 78854,
    "t" : 78708,
    "i" : "controls-phosphorylation-of"
  }, {
    "@id" : 101625,
    "s" : 78854,
    "t" : 78769,
    "i" : "controls-phosphorylation-of"
  }, {
    "@id" : 101624,
    "s" : 78852,
    "t" : 76734,
    "i" : "in-complex-with"
  }, {
    "@id" : 101623,
    "s" : 78852,
    "t" : 78266,
    "i" : "in-complex-with"
  }, {
    "@id" : 101622,
    "s" : 78852,
    "t" : 78265,
    "i" : "in-complex-with"
  }, {
    "@id" : 101621,
    "s" : 78852,
    "t" : 77240,
    "i" : "controls-phosphorylation-of"
  }, {
    "@id" : 101620,
    "s" : 78852,
    "t" : 77618,
    "i" : "controls-phosphorylation-of"
  }, {
    "@id" : 101619,
    "s" : 78852,
    "t" : 77868,
    "i" : "in-complex-with"
  }, {
    "@id" : 101618,
    "s" : 78852,
    "t" : 76453,
    "i" : "controls-state-change-of"
  }, {
    "@id" : 101617,
    "s" : 78852,
    "t" : 77219,
    "i" : "in-complex-with"
  }, {
    "@id" : 101616,
    "s" : 78852,
    "t" : 76446,
    "i" : "controls-state-change-of"
  }, {
    "@id" : 101615,
    "s" : 78852,
    "t" : 76858,
    "i" : "controls-phosphorylation-of"
  }, {
    "@id" : 101614,
    "s" : 78852,
    "t" : 78613,
    "i" : "in-complex-with"
  }, {
    "@id" : 101613,
    "s" : 78852,
    "t" : 78612,
    "i" : "in-complex-with"
  }, {
    "@id" : 101612,
    "s" : 78852,
    "t" : 78610,
    "i" : "controls-state-change-of"
  }, {
    "@id" : 101611,
    "s" : 78852,
    "t" : 78351,
    "i" : "controls-phosphorylation-of"
  }, {
    "@id" : 101610,
    "s" : 78852,
    "t" : 77624,
    "i" : "controls-state-change-of"
  }, {
    "@id" : 101609,
    "s" : 78852,
    "t" : 78594,
    "i" : "in-complex-with"
  }, {
    "@id" : 101608,
    "s" : 78852,
    "t" : 77305,
    "i" : "controls-state-change-of"
  }, {
    "@id" : 101607,
    "s" : 78852,
    "t" : 78710,
    "i" : "controls-phosphorylation-of"
  }, {
    "@id" : 101606,
    "s" : 78852,
    "t" : 76651,
    "i" : "in-complex-with"
  }, {
    "@id" : 101605,
    "s" : 78852,
    "t" : 77277,
    "i" : "controls-state-change-of"
  }, {
    "@id" : 101604,
    "s" : 78852,
    "t" : 77778,
    "i" : "controls-state-change-of"
  }, {
    "@id" : 101603,
    "s" : 78852,
    "t" : 76494,
    "i" : "controls-state-change-of"
  }, {
    "@id" : 101602,
    "s" : 78852,
    "t" : 77772,
    "i" : "controls-state-change-of"
  }, {
    "@id" : 101601,
    "s" : 78852,
    "t" : 77897,
    "i" : "controls-state-change-of"
  }, {
    "@id" : 101600,
    "s" : 78852,
    "t" : 76872,
    "i" : "controls-phosphorylation-of"
  }, {
    "@id" : 101599,
    "s" : 78852,
    "t" : 77895,
    "i" : "in-complex-with"
  }, {
    "@id" : 101598,
    "s" : 78852,
    "t" : 77894,
    "i" : "in-complex-with"
  }, {
    "@id" : 101597,
    "s" : 78852,
    "t" : 78788,
    "i" : "controls-phosphorylation-of"
  }, {
    "@id" : 101596,
    "s" : 78851,
    "t" : 76782,
    "i" : "in-complex-with"
  }, {
    "@id" : 101595,
    "s" : 78848,
    "t" : 78280,
    "i" : "in-complex-with"
  }, {
    "@id" : 101594,
    "s" : 78848,
    "t" : 76615,
    "i" : "in-complex-with"
  }, {
    "@id" : 101593,
    "s" : 78848,
    "t" : 76621,
    "i" : "in-complex-with"
  }, {
    "@id" : 101592,
    "s" : 78848,
    "t" : 77897,
    "i" : "controls-state-change-of"
  }, {
    "@id" : 101591,
    "s" : 78847,
    "t" : 78652,
    "i" : "in-complex-with"
  }, {
    "@id" : 101590,
    "s" : 78847,
    "t" : 77749,
    "i" : "in-complex-with"
  }, {
    "@id" : 101589,
    "s" : 78847,
    "t" : 76669,
    "i" : "in-complex-with"
  }, {
    "@id" : 101588,
    "s" : 78847,
    "t" : 77479,
    "i" : "controls-state-change-of"
  }, {
    "@id" : 101587,
    "s" : 78847,
    "t" : 76454,
    "i" : "in-complex-with"
  }, {
    "@id" : 101586,
    "s" : 78847,
    "t" : 78625,
    "i" : "in-complex-with"
  }, {
    "@id" : 101585,
    "s" : 78847,
    "t" : 76831,
    "i" : "in-complex-with"
  }, {
    "@id" : 101584,
    "s" : 78847,
    "t" : 76573,
    "i" : "in-complex-with"
  }, {
    "@id" : 101583,
    "s" : 78847,
    "t" : 76823,
    "i" : "in-complex-with"
  }, {
    "@id" : 101582,
    "s" : 78847,
    "t" : 76939,
    "i" : "controls-state-change-of"
  }, {
    "@id" : 101581,
    "s" : 78847,
    "t" : 77064,
    "i" : "controls-state-change-of"
  }, {
    "@id" : 101580,
    "s" : 78847,
    "t" : 76802,
    "i" : "in-complex-with"
  }, {
    "@id" : 101579,
    "s" : 78847,
    "t" : 77949,
    "i" : "in-complex-with"
  }, {
    "@id" : 101578,
    "s" : 78847,
    "t" : 77823,
    "i" : "controls-phosphorylation-of"
  }, {
    "@id" : 101577,
    "s" : 78847,
    "t" : 77821,
    "i" : "controls-phosphorylation-of"
  }, {
    "@id" : 101576,
    "s" : 78847,
    "t" : 78842,
    "i" : "in-complex-with"
  }, {
    "@id" : 101575,
    "s" : 78847,
    "t" : 78709,
    "i" : "in-complex-with"
  }, {
    "@id" : 101574,
    "s" : 78847,
    "t" : 76784,
    "i" : "controls-phosphorylation-of"
  }, {
    "@id" : 101573,
    "s" : 78847,
    "t" : 76782,
    "i" : "controls-phosphorylation-of"
  }, {
    "@id" : 101572,
    "s" : 78847,
    "t" : 78152,
    "i" : "controls-state-change-of"
  }, {
    "@id" : 101571,
    "s" : 78847,
    "t" : 78305,
    "i" : "in-complex-with"
  }, {
    "@id" : 101570,
    "s" : 78847,
    "t" : 78043,
    "i" : "in-complex-with"
  }, {
    "@id" : 101569,
    "s" : 78847,
    "t" : 77772,
    "i" : "in-complex-with"
  }, {
    "@id" : 101568,
    "s" : 78847,
    "t" : 78153,
    "i" : "controls-state-change-of"
  }, {
    "@id" : 101567,
    "s" : 78847,
    "t" : 76488,
    "i" : "controls-state-change-of"
  }, {
    "@id" : 101566,
    "s" : 78847,
    "t" : 76611,
    "i" : "in-complex-with"
  }, {
    "@id" : 101565,
    "s" : 78844,
    "t" : 77801,
    "i" : "controls-state-change-of"
  }, {
    "@id" : 101564,
    "s" : 78843,
    "t" : 76679,
    "i" : "controls-state-change-of"
  }, {
    "@id" : 101563,
    "s" : 78843,
    "t" : 76817,
    "i" : "controls-state-change-of"
  }, {
    "@id" : 101562,
    "s" : 78842,
    "t" : 78652,
    "i" : "in-complex-with"
  }, {
    "@id" : 101561,
    "s" : 78842,
    "t" : 77749,
    "i" : "in-complex-with"
  }, {
    "@id" : 101560,
    "s" : 78842,
    "t" : 78257,
    "i" : "in-complex-with"
  }, {
    "@id" : 101559,
    "s" : 78842,
    "t" : 78254,
    "i" : "in-complex-with"
  }, {
    "@id" : 101558,
    "s" : 78842,
    "t" : 77821,
    "i" : "controls-phosphorylation-of"
  }, {
    "@id" : 101557,
    "s" : 78842,
    "t" : 77479,
    "i" : "controls-state-change-of"
  }, {
    "@id" : 101556,
    "s" : 78842,
    "t" : 76454,
    "i" : "in-complex-with"
  }, {
    "@id" : 101555,
    "s" : 78842,
    "t" : 78625,
    "i" : "in-complex-with"
  }, {
    "@id" : 101554,
    "s" : 78842,
    "t" : 77216,
    "i" : "in-complex-with"
  }, {
    "@id" : 101553,
    "s" : 78842,
    "t" : 76831,
    "i" : "in-complex-with"
  }, {
    "@id" : 101552,
    "s" : 78842,
    "t" : 78622,
    "i" : "in-complex-with"
  }, {
    "@id" : 101551,
    "s" : 78842,
    "t" : 76573,
    "i" : "in-complex-with"
  }, {
    "@id" : 101550,
    "s" : 78842,
    "t" : 76823,
    "i" : "in-complex-with"
  }, {
    "@id" : 101549,
    "s" : 78842,
    "t" : 76939,
    "i" : "controls-state-change-of"
  }, {
    "@id" : 101548,
    "s" : 78842,
    "t" : 77064,
    "i" : "controls-state-change-of"
  }, {
    "@id" : 101547,
    "s" : 78842,
    "t" : 76802,
    "i" : "in-complex-with"
  }, {
    "@id" : 101546,
    "s" : 78842,
    "t" : 77823,
    "i" : "controls-phosphorylation-of"
  }, {
    "@id" : 101545,
    "s" : 78842,
    "t" : 77949,
    "i" : "in-complex-with"
  }, {
    "@id" : 101544,
    "s" : 78842,
    "t" : 77949,
    "i" : "controls-transport-of"
  }, {
    "@id" : 101543,
    "s" : 78842,
    "t" : 78709,
    "i" : "in-complex-with"
  }, {
    "@id" : 101542,
    "s" : 78842,
    "t" : 76784,
    "i" : "controls-phosphorylation-of"
  }, {
    "@id" : 101541,
    "s" : 78842,
    "t" : 76782,
    "i" : "controls-phosphorylation-of"
  }, {
    "@id" : 101540,
    "s" : 78842,
    "t" : 76488,
    "i" : "controls-state-change-of"
  }, {
    "@id" : 101539,
    "s" : 78842,
    "t" : 78305,
    "i" : "in-complex-with"
  }, {
    "@id" : 101538,
    "s" : 78842,
    "t" : 78043,
    "i" : "in-complex-with"
  }, {
    "@id" : 101537,
    "s" : 78842,
    "t" : 78043,
    "i" : "controls-transport-of"
  }, {
    "@id" : 101536,
    "s" : 78842,
    "t" : 77772,
    "i" : "in-complex-with"
  }, {
    "@id" : 101535,
    "s" : 78842,
    "t" : 78153,
    "i" : "controls-state-change-of"
  }, {
    "@id" : 101534,
    "s" : 78842,
    "t" : 78152,
    "i" : "controls-state-change-of"
  }, {
    "@id" : 101533,
    "s" : 78841,
    "t" : 78554,
    "i" : "in-complex-with"
  }, {
    "@id" : 101532,
    "s" : 78840,
    "t" : 76695,
    "i" : "in-complex-with"
  }, {
    "@id" : 101531,
    "s" : 78840,
    "t" : 78614,
    "i" : "in-complex-with"
  }, {
    "@id" : 101530,
    "s" : 78837,
    "t" : 78379,
    "i" : "controls-expression-of"
  }, {
    "@id" : 101529,
    "s" : 78836,
    "t" : 78275,
    "i" : "in-complex-with"
  }, {
    "@id" : 101528,
    "s" : 78836,
    "t" : 78753,
    "i" : "in-complex-with"
  }, {
    "@id" : 101527,
    "s" : 78835,
    "t" : 76800,
    "i" : "in-complex-with"
  }, {
    "@id" : 101526,
    "s" : 78835,
    "t" : 76630,
    "i" : "in-complex-with"
  }, {
    "@id" : 101525,
    "s" : 78835,
    "t" : 76630,
    "i" : "controls-state-change-of"
  }, {
    "@id" : 101524,
    "s" : 78835,
    "t" : 76611,
    "i" : "in-complex-with"
  }, {
    "@id" : 101523,
    "s" : 78835,
    "t" : 76620,
    "i" : "in-complex-with"
  }, {
    "@id" : 101522,
    "s" : 78835,
    "t" : 76643,
    "i" : "in-complex-with"
  }, {
    "@id" : 101521,
    "s" : 78835,
    "t" : 76642,
    "i" : "in-complex-with"
  }, {
    "@id" : 101520,
    "s" : 78834,
    "t" : 76672,
    "i" : "in-complex-with"
  }, {
    "@id" : 101519,
    "s" : 78834,
    "t" : 77342,
    "i" : "in-complex-with"
  }, {
    "@id" : 101518,
    "s" : 78834,
    "t" : 76794,
    "i" : "in-complex-with"
  }, {
    "@id" : 101517,
    "s" : 78834,
    "t" : 76787,
    "i" : "in-complex-with"
  }, {
    "@id" : 101516,
    "s" : 78834,
    "t" : 76817,
    "i" : "controls-state-change-of"
  }, {
    "@id" : 101515,
    "s" : 78834,
    "t" : 76815,
    "i" : "controls-state-change-of"
  }, {
    "@id" : 101514,
    "s" : 78834,
    "t" : 76684,
    "i" : "in-complex-with"
  }, {
    "@id" : 101513,
    "s" : 78834,
    "t" : 77963,
    "i" : "in-complex-with"
  }, {
    "@id" : 101512,
    "s" : 78834,
    "t" : 78753,
    "i" : "in-complex-with"
  }, {
    "@id" : 101511,
    "s" : 78833,
    "t" : 76800,
    "i" : "in-complex-with"
  }, {
    "@id" : 101510,
    "s" : 78833,
    "t" : 76630,
    "i" : "in-complex-with"
  }, {
    "@id" : 101509,
    "s" : 78833,
    "t" : 76630,
    "i" : "controls-state-change-of"
  }, {
    "@id" : 101508,
    "s" : 78833,
    "t" : 76611,
    "i" : "in-complex-with"
  }, {
    "@id" : 101507,
    "s" : 78833,
    "t" : 76620,
    "i" : "in-complex-with"
  }, {
    "@id" : 101506,
    "s" : 78833,
    "t" : 76643,
    "i" : "in-complex-with"
  }, {
    "@id" : 101505,
    "s" : 78833,
    "t" : 76642,
    "i" : "in-complex-with"
  }, {
    "@id" : 101504,
    "s" : 78832,
    "t" : 76800,
    "i" : "in-complex-with"
  }, {
    "@id" : 101503,
    "s" : 78832,
    "t" : 76794,
    "i" : "controls-state-change-of"
  }, {
    "@id" : 101502,
    "s" : 78832,
    "t" : 76630,
    "i" : "in-complex-with"
  }, {
    "@id" : 101501,
    "s" : 78832,
    "t" : 76630,
    "i" : "controls-state-change-of"
  }, {
    "@id" : 101500,
    "s" : 78832,
    "t" : 76611,
    "i" : "in-complex-with"
  }, {
    "@id" : 101499,
    "s" : 78832,
    "t" : 76620,
    "i" : "in-complex-with"
  }, {
    "@id" : 101498,
    "s" : 78832,
    "t" : 76643,
    "i" : "in-complex-with"
  }, {
    "@id" : 101497,
    "s" : 78832,
    "t" : 76642,
    "i" : "in-complex-with"
  }, {
    "@id" : 101496,
    "s" : 78831,
    "t" : 76800,
    "i" : "in-complex-with"
  }, {
    "@id" : 101495,
    "s" : 78831,
    "t" : 76630,
    "i" : "in-complex-with"
  }, {
    "@id" : 101494,
    "s" : 78831,
    "t" : 76630,
    "i" : "controls-state-change-of"
  }, {
    "@id" : 101493,
    "s" : 78831,
    "t" : 76611,
    "i" : "in-complex-with"
  }, {
    "@id" : 101492,
    "s" : 78831,
    "t" : 76620,
    "i" : "in-complex-with"
  }, {
    "@id" : 101491,
    "s" : 78831,
    "t" : 76643,
    "i" : "in-complex-with"
  }, {
    "@id" : 101490,
    "s" : 78831,
    "t" : 76642,
    "i" : "in-complex-with"
  }, {
    "@id" : 101489,
    "s" : 78830,
    "t" : 78143,
    "i" : "chemical-affects"
  }, {
    "@id" : 101488,
    "s" : 78830,
    "t" : 77246,
    "i" : "chemical-affects"
  }, {
    "@id" : 101487,
    "s" : 78830,
    "t" : 78456,
    "i" : "chemical-affects"
  }, {
    "@id" : 101486,
    "s" : 78830,
    "t" : 78870,
    "i" : "chemical-affects"
  }, {
    "@id" : 101485,
    "s" : 78830,
    "t" : 78869,
    "i" : "chemical-affects"
  }, {
    "@id" : 101484,
    "s" : 78830,
    "t" : 76627,
    "i" : "chemical-affects"
  }, {
    "@id" : 101483,
    "s" : 78830,
    "t" : 76563,
    "i" : "chemical-affects"
  }, {
    "@id" : 101482,
    "s" : 78830,
    "t" : 77165,
    "i" : "chemical-affects"
  }, {
    "@id" : 101481,
    "s" : 78830,
    "t" : 78680,
    "i" : "chemical-affects"
  }, {
    "@id" : 101480,
    "s" : 78830,
    "t" : 76714,
    "i" : "chemical-affects"
  }, {
    "@id" : 101479,
    "s" : 78830,
    "t" : 77961,
    "i" : "chemical-affects"
  }, {
    "@id" : 101478,
    "s" : 78830,
    "t" : 76450,
    "i" : "chemical-affects"
  }, {
    "@id" : 101477,
    "s" : 78830,
    "t" : 78860,
    "i" : "chemical-affects"
  }, {
    "@id" : 101476,
    "s" : 78830,
    "t" : 77090,
    "i" : "chemical-affects"
  }, {
    "@id" : 101475,
    "s" : 78829,
    "t" : 78968,
    "i" : "controls-state-change-of"
  }, {
    "@id" : 101474,
    "s" : 78829,
    "t" : 78966,
    "i" : "controls-state-change-of"
  }, {
    "@id" : 101473,
    "s" : 78829,
    "t" : 78384,
    "i" : "controls-state-change-of"
  }, {
    "@id" : 101472,
    "s" : 78829,
    "t" : 78959,
    "i" : "controls-state-change-of"
  }, {
    "@id" : 101471,
    "s" : 78829,
    "t" : 78956,
    "i" : "controls-state-change-of"
  }, {
    "@id" : 101470,
    "s" : 78829,
    "t" : 78955,
    "i" : "controls-state-change-of"
  }, {
    "@id" : 101469,
    "s" : 78829,
    "t" : 78378,
    "i" : "controls-state-change-of"
  }, {
    "@id" : 101468,
    "s" : 78828,
    "t" : 76975,
    "i" : "in-complex-with"
  }, {
    "@id" : 101467,
    "s" : 78828,
    "t" : 77683,
    "i" : "in-complex-with"
  }, {
    "@id" : 101466,
    "s" : 78828,
    "t" : 77635,
    "i" : "controls-expression-of"
  }, {
    "@id" : 101465,
    "s" : 78827,
    "t" : 76800,
    "i" : "in-complex-with"
  }, {
    "@id" : 101464,
    "s" : 78827,
    "t" : 76630,
    "i" : "in-complex-with"
  }, {
    "@id" : 101463,
    "s" : 78827,
    "t" : 76630,
    "i" : "controls-state-change-of"
  }, {
    "@id" : 101462,
    "s" : 78827,
    "t" : 76611,
    "i" : "in-complex-with"
  }, {
    "@id" : 101461,
    "s" : 78827,
    "t" : 76620,
    "i" : "in-complex-with"
  }, {
    "@id" : 101460,
    "s" : 78827,
    "t" : 76643,
    "i" : "in-complex-with"
  }, {
    "@id" : 101459,
    "s" : 78827,
    "t" : 76642,
    "i" : "in-complex-with"
  }, {
    "@id" : 101458,
    "s" : 78826,
    "t" : 76800,
    "i" : "in-complex-with"
  }, {
    "@id" : 101457,
    "s" : 78826,
    "t" : 76630,
    "i" : "in-complex-with"
  }, {
    "@id" : 101456,
    "s" : 78826,
    "t" : 76630,
    "i" : "controls-state-change-of"
  }, {
    "@id" : 101455,
    "s" : 78826,
    "t" : 76611,
    "i" : "in-complex-with"
  }, {
    "@id" : 101454,
    "s" : 78826,
    "t" : 76620,
    "i" : "in-complex-with"
  }, {
    "@id" : 101453,
    "s" : 78826,
    "t" : 76643,
    "i" : "in-complex-with"
  }, {
    "@id" : 101452,
    "s" : 78826,
    "t" : 76642,
    "i" : "in-complex-with"
  }, {
    "@id" : 101451,
    "s" : 78824,
    "t" : 77801,
    "i" : "controls-state-change-of"
  }, {
    "@id" : 101450,
    "s" : 78823,
    "t" : 78399,
    "i" : "controls-state-change-of"
  }, {
    "@id" : 101449,
    "s" : 78823,
    "t" : 78268,
    "i" : "controls-state-change-of"
  }, {
    "@id" : 101448,
    "s" : 78823,
    "t" : 78267,
    "i" : "in-complex-with"
  }, {
    "@id" : 101447,
    "s" : 78823,
    "t" : 78271,
    "i" : "in-complex-with"
  }, {
    "@id" : 101446,
    "s" : 78823,
    "t" : 78580,
    "i" : "controls-state-change-of"
  }, {
    "@id" : 101445,
    "s" : 78823,
    "t" : 78289,
    "i" : "in-complex-with"
  }, {
    "@id" : 101444,
    "s" : 78823,
    "t" : 77232,
    "i" : "controls-phosphorylation-of"
  }, {
    "@id" : 101443,
    "s" : 78823,
    "t" : 78287,
    "i" : "in-complex-with"
  }, {
    "@id" : 101442,
    "s" : 78823,
    "t" : 78286,
    "i" : "controls-state-change-of"
  }, {
    "@id" : 101441,
    "s" : 78823,
    "t" : 76493,
    "i" : "controls-state-change-of"
  }, {
    "@id" : 101440,
    "s" : 78823,
    "t" : 78284,
    "i" : "in-complex-with"
  }, {
    "@id" : 101439,
    "s" : 78823,
    "t" : 78822,
    "i" : "in-complex-with"
  }, {
    "@id" : 101438,
    "s" : 78823,
    "t" : 78305,
    "i" : "in-complex-with"
  }, {
    "@id" : 101437,
    "s" : 78823,
    "t" : 77377,
    "i" : "controls-state-change-of"
  }, {
    "@id" : 101436,
    "s" : 78822,
    "t" : 78399,
    "i" : "controls-state-change-of"
  }, {
    "@id" : 101435,
    "s" : 78822,
    "t" : 78268,
    "i" : "controls-state-change-of"
  }, {
    "@id" : 101434,
    "s" : 78822,
    "t" : 78267,
    "i" : "in-complex-with"
  }, {
    "@id" : 101433,
    "s" : 78822,
    "t" : 78271,
    "i" : "in-complex-with"
  }, {
    "@id" : 101432,
    "s" : 78822,
    "t" : 78580,
    "i" : "controls-state-change-of"
  }, {
    "@id" : 101431,
    "s" : 78822,
    "t" : 78289,
    "i" : "in-complex-with"
  }, {
    "@id" : 101430,
    "s" : 78822,
    "t" : 77232,
    "i" : "controls-phosphorylation-of"
  }, {
    "@id" : 101429,
    "s" : 78822,
    "t" : 78287,
    "i" : "in-complex-with"
  }, {
    "@id" : 101428,
    "s" : 78822,
    "t" : 78286,
    "i" : "controls-state-change-of"
  }, {
    "@id" : 101427,
    "s" : 78822,
    "t" : 76493,
    "i" : "controls-state-change-of"
  }, {
    "@id" : 101426,
    "s" : 78822,
    "t" : 78284,
    "i" : "in-complex-with"
  }, {
    "@id" : 101425,
    "s" : 78822,
    "t" : 78305,
    "i" : "in-complex-with"
  }, {
    "@id" : 101424,
    "s" : 78822,
    "t" : 77377,
    "i" : "controls-state-change-of"
  }, {
    "@id" : 101423,
    "s" : 78821,
    "t" : 77680,
    "i" : "controls-phosphorylation-of"
  }, {
    "@id" : 101422,
    "s" : 78821,
    "t" : 76695,
    "i" : "in-complex-with"
  }, {
    "@id" : 101421,
    "s" : 78821,
    "t" : 78614,
    "i" : "in-complex-with"
  }, {
    "@id" : 101420,
    "s" : 78821,
    "t" : 77675,
    "i" : "controls-phosphorylation-of"
  }, {
    "@id" : 101419,
    "s" : 78819,
    "t" : 78767,
    "i" : "controls-expression-of"
  }, {
    "@id" : 101418,
    "s" : 78818,
    "t" : 76858,
    "i" : "controls-transport-of"
  }, {
    "@id" : 101417,
    "s" : 78818,
    "t" : 78713,
    "i" : "controls-expression-of"
  }, {
    "@id" : 101416,
    "s" : 78818,
    "t" : 78103,
    "i" : "controls-expression-of"
  }, {
    "@id" : 101415,
    "s" : 78818,
    "t" : 77686,
    "i" : "controls-expression-of"
  }, {
    "@id" : 101414,
    "s" : 78818,
    "t" : 78933,
    "i" : "controls-expression-of"
  }, {
    "@id" : 101413,
    "s" : 78818,
    "t" : 76825,
    "i" : "controls-expression-of"
  }, {
    "@id" : 101412,
    "s" : 78818,
    "t" : 77897,
    "i" : "controls-transport-of"
  }, {
    "@id" : 101411,
    "s" : 78818,
    "t" : 77815,
    "i" : "controls-phosphorylation-of"
  }, {
    "@id" : 101410,
    "s" : 78818,
    "t" : 77668,
    "i" : "controls-phosphorylation-of"
  }, {
    "@id" : 101409,
    "s" : 78818,
    "t" : 77667,
    "i" : "controls-phosphorylation-of"
  }, {
    "@id" : 101408,
    "s" : 78818,
    "t" : 78722,
    "i" : "controls-expression-of"
  }, {
    "@id" : 101407,
    "s" : 78817,
    "t" : 76672,
    "i" : "in-complex-with"
  }, {
    "@id" : 101406,
    "s" : 78817,
    "t" : 77342,
    "i" : "in-complex-with"
  }, {
    "@id" : 101405,
    "s" : 78817,
    "t" : 76794,
    "i" : "in-complex-with"
  }, {
    "@id" : 101404,
    "s" : 78817,
    "t" : 76787,
    "i" : "in-complex-with"
  }, {
    "@id" : 101403,
    "s" : 78817,
    "t" : 77647,
    "i" : "in-complex-with"
  }, {
    "@id" : 101402,
    "s" : 78817,
    "t" : 76684,
    "i" : "in-complex-with"
  }, {
    "@id" : 101401,
    "s" : 78817,
    "t" : 78759,
    "i" : "controls-state-change-of"
  }, {
    "@id" : 101400,
    "s" : 78816,
    "t" : 76872,
    "i" : "controls-phosphorylation-of"
  }, {
    "@id" : 101399,
    "s" : 78813,
    "t" : 77890,
    "i" : "in-complex-with"
  }, {
    "@id" : 101398,
    "s" : 78812,
    "t" : 76906,
    "i" : "controls-phosphorylation-of"
  }, {
    "@id" : 101397,
    "s" : 78812,
    "t" : 78106,
    "i" : "controls-phosphorylation-of"
  }, {
    "@id" : 101396,
    "s" : 78811,
    "t" : 78106,
    "i" : "controls-phosphorylation-of"
  }, {
    "@id" : 101395,
    "s" : 78809,
    "t" : 78388,
    "i" : "in-complex-with"
  }, {
    "@id" : 101394,
    "s" : 78809,
    "t" : 77799,
    "i" : "controls-state-change-of"
  }, {
    "@id" : 101393,
    "s" : 78809,
    "t" : 76614,
    "i" : "controls-state-change-of"
  }, {
    "@id" : 101392,
    "s" : 78809,
    "t" : 78037,
    "i" : "controls-state-change-of"
  }, {
    "@id" : 101391,
    "s" : 78809,
    "t" : 77228,
    "i" : "in-complex-with"
  }, {
    "@id" : 101390,
    "s" : 78808,
    "t" : 76672,
    "i" : "in-complex-with"
  }, {
    "@id" : 101389,
    "s" : 78808,
    "t" : 76542,
    "i" : "in-complex-with"
  }, {
    "@id" : 101388,
    "s" : 78808,
    "t" : 77277,
    "i" : "controls-state-change-of"
  }, {
    "@id" : 101387,
    "s" : 78808,
    "t" : 78043,
    "i" : "controls-state-change-of"
  }, {
    "@id" : 101386,
    "s" : 78808,
    "t" : 76823,
    "i" : "in-complex-with"
  }, {
    "@id" : 101385,
    "s" : 78808,
    "t" : 78710,
    "i" : "controls-state-change-of"
  }, {
    "@id" : 101384,
    "s" : 78808,
    "t" : 78852,
    "i" : "in-complex-with"
  }, {
    "@id" : 101383,
    "s" : 78808,
    "t" : 77618,
    "i" : "controls-state-change-of"
  }, {
    "@id" : 101382,
    "s" : 78808,
    "t" : 77778,
    "i" : "controls-state-change-of"
  }, {
    "@id" : 101381,
    "s" : 78808,
    "t" : 77928,
    "i" : "controls-state-change-of"
  }, {
    "@id" : 101380,
    "s" : 78808,
    "t" : 76494,
    "i" : "controls-state-change-of"
  }, {
    "@id" : 101379,
    "s" : 78808,
    "t" : 77772,
    "i" : "controls-state-change-of"
  }, {
    "@id" : 101378,
    "s" : 78808,
    "t" : 77949,
    "i" : "controls-state-change-of"
  }, {
    "@id" : 101377,
    "s" : 78808,
    "t" : 78610,
    "i" : "controls-state-change-of"
  }, {
    "@id" : 101376,
    "s" : 78808,
    "t" : 77926,
    "i" : "in-complex-with"
  }, {
    "@id" : 101375,
    "s" : 78808,
    "t" : 76453,
    "i" : "controls-state-change-of"
  }, {
    "@id" : 101374,
    "s" : 78808,
    "t" : 76452,
    "i" : "controls-state-change-of"
  }, {
    "@id" : 101373,
    "s" : 78808,
    "t" : 77281,
    "i" : "controls-phosphorylation-of"
  }, {
    "@id" : 101372,
    "s" : 78807,
    "t" : 76863,
    "i" : "controls-state-change-of"
  }, {
    "@id" : 101371,
    "s" : 78807,
    "t" : 78394,
    "i" : "controls-expression-of"
  }, {
    "@id" : 101370,
    "s" : 78807,
    "t" : 78392,
    "i" : "controls-expression-of"
  }, {
    "@id" : 101369,
    "s" : 78807,
    "t" : 77878,
    "i" : "in-complex-with"
  }, {
    "@id" : 101368,
    "s" : 78807,
    "t" : 77877,
    "i" : "in-complex-with"
  }, {
    "@id" : 101367,
    "s" : 78807,
    "t" : 77876,
    "i" : "in-complex-with"
  }, {
    "@id" : 101366,
    "s" : 78807,
    "t" : 78898,
    "i" : "controls-expression-of"
  }, {
    "@id" : 101365,
    "s" : 78807,
    "t" : 78379,
    "i" : "controls-expression-of"
  }, {
    "@id" : 101364,
    "s" : 78807,
    "t" : 78884,
    "i" : "controls-phosphorylation-of"
  }, {
    "@id" : 101363,
    "s" : 78807,
    "t" : 78883,
    "i" : "in-complex-with"
  }, {
    "@id" : 101362,
    "s" : 78807,
    "t" : 78883,
    "i" : "controls-phosphorylation-of"
  }, {
    "@id" : 101361,
    "s" : 78807,
    "t" : 77848,
    "i" : "in-complex-with"
  }, {
    "@id" : 101360,
    "s" : 78807,
    "t" : 77848,
    "i" : "controls-expression-of"
  }, {
    "@id" : 101359,
    "s" : 78807,
    "t" : 77842,
    "i" : "in-complex-with"
  }, {
    "@id" : 101358,
    "s" : 78807,
    "t" : 78345,
    "i" : "controls-transport-of"
  }, {
    "@id" : 101357,
    "s" : 78807,
    "t" : 77316,
    "i" : "controls-expression-of"
  }, {
    "@id" : 101356,
    "s" : 78807,
    "t" : 76795,
    "i" : "in-complex-with"
  }, {
    "@id" : 101355,
    "s" : 78807,
    "t" : 76792,
    "i" : "controls-state-change-of"
  }, {
    "@id" : 101354,
    "s" : 78807,
    "t" : 78828,
    "i" : "in-complex-with"
  }, {
    "@id" : 101353,
    "s" : 78807,
    "t" : 78309,
    "i" : "controls-expression-of"
  }, {
    "@id" : 101352,
    "s" : 78807,
    "t" : 78306,
    "i" : "controls-expression-of"
  }, {
    "@id" : 101351,
    "s" : 78807,
    "t" : 78305,
    "i" : "in-complex-with"
  }, {
    "@id" : 101350,
    "s" : 78807,
    "t" : 77276,
    "i" : "in-complex-with"
  }, {
    "@id" : 101349,
    "s" : 78807,
    "t" : 78299,
    "i" : "controls-expression-of"
  }, {
    "@id" : 101348,
    "s" : 78807,
    "t" : 78810,
    "i" : "controls-expression-of"
  }, {
    "@id" : 101347,
    "s" : 78807,
    "t" : 78292,
    "i" : "controls-transport-of-chemical"
  }, {
    "@id" : 101346,
    "s" : 78807,
    "t" : 78803,
    "i" : "controls-expression-of"
  }, {
    "@id" : 101345,
    "s" : 78807,
    "t" : 78289,
    "i" : "in-complex-with"
  }, {
    "@id" : 101344,
    "s" : 78807,
    "t" : 78287,
    "i" : "in-complex-with"
  }, {
    "@id" : 101343,
    "s" : 78807,
    "t" : 78798,
    "i" : "controls-state-change-of"
  }, {
    "@id" : 101342,
    "s" : 78807,
    "t" : 78284,
    "i" : "in-complex-with"
  }, {
    "@id" : 101341,
    "s" : 78807,
    "t" : 76747,
    "i" : "controls-transport-of"
  }, {
    "@id" : 101340,
    "s" : 78807,
    "t" : 78794,
    "i" : "controls-expression-of"
  }, {
    "@id" : 101339,
    "s" : 78807,
    "t" : 78792,
    "i" : "controls-expression-of"
  }, {
    "@id" : 101338,
    "s" : 78807,
    "t" : 77250,
    "i" : "in-complex-with"
  }, {
    "@id" : 101337,
    "s" : 78807,
    "t" : 78785,
    "i" : "in-complex-with"
  }, {
    "@id" : 101336,
    "s" : 78807,
    "t" : 76735,
    "i" : "in-complex-with"
  }, {
    "@id" : 101335,
    "s" : 78807,
    "t" : 78270,
    "i" : "in-complex-with"
  }, {
    "@id" : 101334,
    "s" : 78807,
    "t" : 78269,
    "i" : "in-complex-with"
  }, {
    "@id" : 101333,
    "s" : 78807,
    "t" : 76416,
    "i" : "controls-transport-of"
  }, {
    "@id" : 101332,
    "s" : 78807,
    "t" : 78267,
    "i" : "in-complex-with"
  }, {
    "@id" : 101331,
    "s" : 78807,
    "t" : 77780,
    "i" : "in-complex-with"
  }, {
    "@id" : 101330,
    "s" : 78807,
    "t" : 77747,
    "i" : "controls-state-change-of"
  }, {
    "@id" : 101329,
    "s" : 78807,
    "t" : 77234,
    "i" : "controls-expression-of"
  }, {
    "@id" : 101328,
    "s" : 78807,
    "t" : 76607,
    "i" : "controls-expression-of"
  }, {
    "@id" : 101327,
    "s" : 78807,
    "t" : 77739,
    "i" : "in-complex-with"
  }, {
    "@id" : 101326,
    "s" : 78807,
    "t" : 78762,
    "i" : "in-complex-with"
  }, {
    "@id" : 101325,
    "s" : 78807,
    "t" : 77223,
    "i" : "controls-expression-of"
  }, {
    "@id" : 101324,
    "s" : 78807,
    "t" : 78118,
    "i" : "controls-state-change-of"
  }, {
    "@id" : 101323,
    "s" : 78807,
    "t" : 78372,
    "i" : "in-complex-with"
  }, {
    "@id" : 101322,
    "s" : 78807,
    "t" : 77197,
    "i" : "controls-expression-of"
  }, {
    "@id" : 101321,
    "s" : 78807,
    "t" : 76682,
    "i" : "controls-expression-of"
  }, {
    "@id" : 101320,
    "s" : 78807,
    "t" : 77193,
    "i" : "controls-state-change-of"
  }, {
    "@id" : 101319,
    "s" : 78807,
    "t" : 78216,
    "i" : "controls-state-change-of"
  }, {
    "@id" : 101318,
    "s" : 78807,
    "t" : 76672,
    "i" : "controls-phosphorylation-of"
  }, {
    "@id" : 101317,
    "s" : 78807,
    "t" : 77684,
    "i" : "in-complex-with"
  }, {
    "@id" : 101316,
    "s" : 78807,
    "t" : 77683,
    "i" : "in-complex-with"
  }, {
    "@id" : 101315,
    "s" : 78807,
    "t" : 77168,
    "i" : "controls-state-change-of"
  }, {
    "@id" : 101314,
    "s" : 78807,
    "t" : 78703,
    "i" : "controls-expression-of"
  }, {
    "@id" : 101313,
    "s" : 78807,
    "t" : 78190,
    "i" : "in-complex-with"
  }, {
    "@id" : 101312,
    "s" : 78807,
    "t" : 77164,
    "i" : "controls-transport-of"
  }, {
    "@id" : 101311,
    "s" : 78807,
    "t" : 78185,
    "i" : "controls-expression-of"
  }, {
    "@id" : 101310,
    "s" : 78807,
    "t" : 77160,
    "i" : "controls-transport-of"
  }, {
    "@id" : 101309,
    "s" : 78807,
    "t" : 78183,
    "i" : "controls-expression-of"
  }, {
    "@id" : 101308,
    "s" : 78807,
    "t" : 77660,
    "i" : "in-complex-with"
  }, {
    "@id" : 101307,
    "s" : 78807,
    "t" : 77660,
    "i" : "controls-expression-of"
  }, {
    "@id" : 101306,
    "s" : 78807,
    "t" : 78681,
    "i" : "in-complex-with"
  }, {
    "@id" : 101305,
    "s" : 78807,
    "t" : 76631,
    "i" : "in-complex-with"
  }, {
    "@id" : 101304,
    "s" : 78807,
    "t" : 76625,
    "i" : "in-complex-with"
  }, {
    "@id" : 101303,
    "s" : 78807,
    "t" : 76413,
    "i" : "controls-state-change-of"
  }, {
    "@id" : 101302,
    "s" : 78807,
    "t" : 78157,
    "i" : "controls-state-change-of"
  }, {
    "@id" : 101301,
    "s" : 78807,
    "t" : 77132,
    "i" : "controls-expression-of"
  }, {
    "@id" : 101300,
    "s" : 78807,
    "t" : 77127,
    "i" : "controls-expression-of"
  }, {
    "@id" : 101299,
    "s" : 78807,
    "t" : 77635,
    "i" : "controls-expression-of"
  }, {
    "@id" : 101298,
    "s" : 78807,
    "t" : 78655,
    "i" : "in-complex-with"
  }, {
    "@id" : 101297,
    "s" : 78807,
    "t" : 78652,
    "i" : "controls-state-change-of"
  }, {
    "@id" : 101296,
    "s" : 78807,
    "t" : 78651,
    "i" : "controls-expression-of"
  }, {
    "@id" : 101295,
    "s" : 78807,
    "t" : 78271,
    "i" : "in-complex-with"
  }, {
    "@id" : 101294,
    "s" : 78807,
    "t" : 77106,
    "i" : "in-complex-with"
  }, {
    "@id" : 101293,
    "s" : 78807,
    "t" : 78121,
    "i" : "controls-transport-of"
  }, {
    "@id" : 101292,
    "s" : 78807,
    "t" : 77606,
    "i" : "controls-transport-of"
  }, {
    "@id" : 101291,
    "s" : 78807,
    "t" : 78623,
    "i" : "in-complex-with"
  }, {
    "@id" : 101290,
    "s" : 78807,
    "t" : 77085,
    "i" : "in-complex-with"
  }, {
    "@id" : 101289,
    "s" : 78807,
    "t" : 78108,
    "i" : "in-complex-with"
  }, {
    "@id" : 101288,
    "s" : 78807,
    "t" : 76568,
    "i" : "controls-state-change-of"
  }, {
    "@id" : 101287,
    "s" : 78807,
    "t" : 77078,
    "i" : "controls-state-change-of"
  }, {
    "@id" : 101286,
    "s" : 78807,
    "t" : 76565,
    "i" : "controls-state-change-of"
  }, {
    "@id" : 101285,
    "s" : 78807,
    "t" : 77585,
    "i" : "controls-transport-of"
  }, {
    "@id" : 101284,
    "s" : 78807,
    "t" : 76553,
    "i" : "in-complex-with"
  }, {
    "@id" : 101283,
    "s" : 78807,
    "t" : 78085,
    "i" : "controls-state-change-of"
  }, {
    "@id" : 101282,
    "s" : 78807,
    "t" : 78071,
    "i" : "controls-expression-of"
  }, {
    "@id" : 101281,
    "s" : 78807,
    "t" : 77550,
    "i" : "controls-state-change-of"
  }, {
    "@id" : 101280,
    "s" : 78807,
    "t" : 78560,
    "i" : "in-complex-with"
  }, {
    "@id" : 101279,
    "s" : 78807,
    "t" : 77535,
    "i" : "in-complex-with"
  }, {
    "@id" : 101278,
    "s" : 78807,
    "t" : 78043,
    "i" : "controls-phosphorylation-of"
  }, {
    "@id" : 101277,
    "s" : 78807,
    "t" : 78038,
    "i" : "controls-transport-of"
  }, {
    "@id" : 101276,
    "s" : 78807,
    "t" : 78038,
    "i" : "controls-phosphorylation-of"
  }, {
    "@id" : 101275,
    "s" : 78807,
    "t" : 78548,
    "i" : "in-complex-with"
  }, {
    "@id" : 101274,
    "s" : 78807,
    "t" : 76492,
    "i" : "controls-state-change-of"
  }, {
    "@id" : 101273,
    "s" : 78807,
    "t" : 78539,
    "i" : "controls-expression-of"
  }, {
    "@id" : 101272,
    "s" : 78807,
    "t" : 77514,
    "i" : "in-complex-with"
  }, {
    "@id" : 101271,
    "s" : 78807,
    "t" : 78023,
    "i" : "in-complex-with"
  }, {
    "@id" : 101270,
    "s" : 78807,
    "t" : 76486,
    "i" : "controls-phosphorylation-of"
  }, {
    "@id" : 101269,
    "s" : 78807,
    "t" : 76482,
    "i" : "controls-expression-of"
  }, {
    "@id" : 101268,
    "s" : 78807,
    "t" : 78527,
    "i" : "controls-expression-of"
  }, {
    "@id" : 101267,
    "s" : 78807,
    "t" : 76473,
    "i" : "controls-expression-of"
  }, {
    "@id" : 101266,
    "s" : 78807,
    "t" : 78515,
    "i" : "in-complex-with"
  }, {
    "@id" : 101265,
    "s" : 78807,
    "t" : 76465,
    "i" : "in-complex-with"
  }, {
    "@id" : 101264,
    "s" : 78807,
    "t" : 76975,
    "i" : "in-complex-with"
  }, {
    "@id" : 101263,
    "s" : 78807,
    "t" : 78508,
    "i" : "controls-state-change-of"
  }, {
    "@id" : 101262,
    "s" : 78807,
    "t" : 78759,
    "i" : "controls-state-change-of"
  }, {
    "@id" : 101261,
    "s" : 78807,
    "t" : 76448,
    "i" : "in-complex-with"
  }, {
    "@id" : 101260,
    "s" : 78807,
    "t" : 77462,
    "i" : "controls-expression-of"
  }, {
    "@id" : 101259,
    "s" : 78807,
    "t" : 76943,
    "i" : "controls-expression-of"
  }, {
    "@id" : 101258,
    "s" : 78807,
    "t" : 77966,
    "i" : "in-complex-with"
  }, {
    "@id" : 101257,
    "s" : 78807,
    "t" : 76938,
    "i" : "in-complex-with"
  }, {
    "@id" : 101256,
    "s" : 78807,
    "t" : 76938,
    "i" : "controls-expression-of"
  }, {
    "@id" : 101255,
    "s" : 78807,
    "t" : 77448,
    "i" : "controls-state-change-of"
  }, {
    "@id" : 101254,
    "s" : 78807,
    "t" : 77958,
    "i" : "in-complex-with"
  }, {
    "@id" : 101253,
    "s" : 78807,
    "t" : 76419,
    "i" : "in-complex-with"
  }, {
    "@id" : 101252,
    "s" : 78807,
    "t" : 77952,
    "i" : "in-complex-with"
  }, {
    "@id" : 101251,
    "s" : 78807,
    "t" : 77952,
    "i" : "controls-phosphorylation-of"
  }, {
    "@id" : 101250,
    "s" : 78807,
    "t" : 76414,
    "i" : "in-complex-with"
  }, {
    "@id" : 101249,
    "s" : 78807,
    "t" : 77949,
    "i" : "controls-state-change-of"
  }, {
    "@id" : 101248,
    "s" : 78807,
    "t" : 76920,
    "i" : "in-complex-with"
  }, {
    "@id" : 101247,
    "s" : 78807,
    "t" : 76407,
    "i" : "controls-expression-of"
  }, {
    "@id" : 101246,
    "s" : 78807,
    "t" : 78450,
    "i" : "controls-state-change-of"
  }, {
    "@id" : 101245,
    "s" : 78807,
    "t" : 76909,
    "i" : "controls-state-change-of"
  }, {
    "@id" : 101244,
    "s" : 78807,
    "t" : 77418,
    "i" : "controls-expression-of"
  }, {
    "@id" : 101243,
    "s" : 78807,
    "t" : 78439,
    "i" : "in-complex-with"
  }, {
    "@id" : 101242,
    "s" : 78807,
    "t" : 76388,
    "i" : "controls-expression-of"
  }, {
    "@id" : 101241,
    "s" : 78807,
    "t" : 76883,
    "i" : "in-complex-with"
  }, {
    "@id" : 101240,
    "s" : 78807,
    "t" : 78405,
    "i" : "in-complex-with"
  }, {
    "@id" : 101239,
    "s" : 78806,
    "t" : 77535,
    "i" : "controls-state-change-of"
  }, {
    "@id" : 101238,
    "s" : 78806,
    "t" : 77966,
    "i" : "controls-state-change-of"
  }, {
    "@id" : 101237,
    "s" : 78806,
    "t" : 77085,
    "i" : "controls-state-change-of"
  }, {
    "@id" : 101236,
    "s" : 78806,
    "t" : 78907,
    "i" : "controls-state-change-of"
  }, {
    "@id" : 101235,
    "s" : 78806,
    "t" : 77106,
    "i" : "controls-state-change-of"
  }, {
    "@id" : 101234,
    "s" : 78804,
    "t" : 78759,
    "i" : "controls-state-change-of"
  }, {
    "@id" : 101233,
    "s" : 78803,
    "t" : 77351,
    "i" : "controls-state-change-of"
  }, {
    "@id" : 101232,
    "s" : 78803,
    "t" : 78284,
    "i" : "in-complex-with"
  }, {
    "@id" : 101231,
    "s" : 78803,
    "t" : 77819,
    "i" : "in-complex-with"
  }, {
    "@id" : 101230,
    "s" : 78803,
    "t" : 76673,
    "i" : "controls-state-change-of"
  }, {
    "@id" : 101229,
    "s" : 78797,
    "t" : 77479,
    "i" : "controls-state-change-of"
  }, {
    "@id" : 101228,
    "s" : 78797,
    "t" : 78703,
    "i" : "controls-expression-of"
  }, {
    "@id" : 101227,
    "s" : 78797,
    "t" : 78625,
    "i" : "in-complex-with"
  }, {
    "@id" : 101226,
    "s" : 78795,
    "t" : 78235,
    "i" : "in-complex-with"
  }, {
    "@id" : 101225,
    "s" : 78794,
    "t" : 78807,
    "i" : "in-complex-with"
  }, {
    "@id" : 101224,
    "s" : 78794,
    "t" : 77660,
    "i" : "in-complex-with"
  }, {
    "@id" : 101223,
    "s" : 78793,
    "t" : 78807,
    "i" : "controls-transport-of"
  }, {
    "@id" : 101222,
    "s" : 78791,
    "t" : 76740,
    "i" : "controls-state-change-of"
  }, {
    "@id" : 101221,
    "s" : 78789,
    "t" : 78364,
    "i" : "controls-transport-of"
  }, {
    "@id" : 101220,
    "s" : 78789,
    "t" : 76955,
    "i" : "in-complex-with"
  }, {
    "@id" : 101219,
    "s" : 78789,
    "t" : 78615,
    "i" : "in-complex-with"
  }, {
    "@id" : 101218,
    "s" : 78789,
    "t" : 77910,
    "i" : "controls-state-change-of"
  }, {
    "@id" : 101217,
    "s" : 78789,
    "t" : 77360,
    "i" : "controls-transport-of"
  }, {
    "@id" : 101216,
    "s" : 78789,
    "t" : 77931,
    "i" : "in-complex-with"
  }, {
    "@id" : 101215,
    "s" : 78789,
    "t" : 77931,
    "i" : "controls-state-change-of"
  }, {
    "@id" : 101214,
    "s" : 78789,
    "t" : 77351,
    "i" : "controls-transport-of"
  }, {
    "@id" : 101213,
    "s" : 78789,
    "t" : 77475,
    "i" : "controls-transport-of"
  }, {
    "@id" : 101212,
    "s" : 78788,
    "t" : 76872,
    "i" : "controls-phosphorylation-of"
  }, {
    "@id" : 101211,
    "s" : 78788,
    "t" : 78610,
    "i" : "controls-state-change-of"
  }, {
    "@id" : 101210,
    "s" : 78787,
    "t" : 76872,
    "i" : "controls-phosphorylation-of"
  }, {
    "@id" : 101209,
    "s" : 78786,
    "t" : 76872,
    "i" : "controls-phosphorylation-of"
  }, {
    "@id" : 101208,
    "s" : 78785,
    "t" : 76975,
    "i" : "in-complex-with"
  }, {
    "@id" : 101207,
    "s" : 78785,
    "t" : 77683,
    "i" : "in-complex-with"
  }, {
    "@id" : 101206,
    "s" : 78785,
    "t" : 78828,
    "i" : "in-complex-with"
  }, {
    "@id" : 101205,
    "s" : 78785,
    "t" : 77635,
    "i" : "controls-expression-of"
  }, {
    "@id" : 101204,
    "s" : 78784,
    "t" : 76735,
    "i" : "in-complex-with"
  }, {
    "@id" : 101203,
    "s" : 78784,
    "t" : 76416,
    "i" : "controls-transport-of"
  }, {
    "@id" : 101202,
    "s" : 78784,
    "t" : 76863,
    "i" : "controls-state-change-of"
  }, {
    "@id" : 101201,
    "s" : 78784,
    "t" : 78515,
    "i" : "in-complex-with"
  }, {
    "@id" : 101200,
    "s" : 78784,
    "t" : 77106,
    "i" : "in-complex-with"
  }, {
    "@id" : 101199,
    "s" : 78784,
    "t" : 78652,
    "i" : "controls-state-change-of"
  }, {
    "@id" : 101198,
    "s" : 78784,
    "t" : 76883,
    "i" : "in-complex-with"
  }, {
    "@id" : 101197,
    "s" : 78784,
    "t" : 78508,
    "i" : "controls-state-change-of"
  }, {
    "@id" : 101196,
    "s" : 78784,
    "t" : 77739,
    "i" : "in-complex-with"
  }, {
    "@id" : 101195,
    "s" : 78784,
    "t" : 76413,
    "i" : "controls-state-change-of"
  }, {
    "@id" : 101194,
    "s" : 78784,
    "t" : 78121,
    "i" : "controls-transport-of"
  }, {
    "@id" : 101193,
    "s" : 78784,
    "t" : 78759,
    "i" : "controls-state-change-of"
  }, {
    "@id" : 101192,
    "s" : 78784,
    "t" : 77606,
    "i" : "controls-transport-of"
  }, {
    "@id" : 101191,
    "s" : 78784,
    "t" : 78884,
    "i" : "controls-phosphorylation-of"
  }, {
    "@id" : 101190,
    "s" : 78784,
    "t" : 78883,
    "i" : "in-complex-with"
  }, {
    "@id" : 101189,
    "s" : 78784,
    "t" : 78883,
    "i" : "controls-phosphorylation-of"
  }, {
    "@id" : 101188,
    "s" : 78784,
    "t" : 78118,
    "i" : "controls-state-change-of"
  }, {
    "@id" : 101187,
    "s" : 78784,
    "t" : 78623,
    "i" : "in-complex-with"
  }, {
    "@id" : 101186,
    "s" : 78784,
    "t" : 77085,
    "i" : "in-complex-with"
  }, {
    "@id" : 101185,
    "s" : 78784,
    "t" : 76568,
    "i" : "controls-state-change-of"
  }, {
    "@id" : 101184,
    "s" : 78784,
    "t" : 77078,
    "i" : "controls-state-change-of"
  }, {
    "@id" : 101183,
    "s" : 78784,
    "t" : 76565,
    "i" : "controls-state-change-of"
  }, {
    "@id" : 101182,
    "s" : 78784,
    "t" : 77585,
    "i" : "controls-transport-of"
  }, {
    "@id" : 101181,
    "s" : 78784,
    "t" : 78798,
    "i" : "controls-state-change-of"
  }, {
    "@id" : 101180,
    "s" : 78784,
    "t" : 77966,
    "i" : "in-complex-with"
  }, {
    "@id" : 101179,
    "s" : 78784,
    "t" : 77193,
    "i" : "controls-state-change-of"
  }, {
    "@id" : 101178,
    "s" : 78784,
    "t" : 77448,
    "i" : "controls-state-change-of"
  }, {
    "@id" : 101177,
    "s" : 78784,
    "t" : 77958,
    "i" : "in-complex-with"
  }, {
    "@id" : 101176,
    "s" : 78784,
    "t" : 78085,
    "i" : "controls-state-change-of"
  }, {
    "@id" : 101175,
    "s" : 78784,
    "t" : 77952,
    "i" : "controls-phosphorylation-of"
  }, {
    "@id" : 101174,
    "s" : 78784,
    "t" : 77949,
    "i" : "controls-state-change-of"
  }, {
    "@id" : 101173,
    "s" : 78784,
    "t" : 76792,
    "i" : "controls-state-change-of"
  }, {
    "@id" : 101172,
    "s" : 78784,
    "t" : 76672,
    "i" : "controls-phosphorylation-of"
  }, {
    "@id" : 101171,
    "s" : 78784,
    "t" : 78345,
    "i" : "controls-transport-of"
  }, {
    "@id" : 101170,
    "s" : 78784,
    "t" : 77168,
    "i" : "controls-state-change-of"
  }, {
    "@id" : 101169,
    "s" : 78784,
    "t" : 77550,
    "i" : "controls-state-change-of"
  }, {
    "@id" : 101168,
    "s" : 78784,
    "t" : 76909,
    "i" : "controls-state-change-of"
  }, {
    "@id" : 101167,
    "s" : 78784,
    "t" : 77164,
    "i" : "controls-transport-of"
  }, {
    "@id" : 101166,
    "s" : 78784,
    "t" : 77160,
    "i" : "controls-transport-of"
  }, {
    "@id" : 101165,
    "s" : 78784,
    "t" : 76423,
    "i" : "in-complex-with"
  }, {
    "@id" : 101164,
    "s" : 78784,
    "t" : 76631,
    "i" : "in-complex-with"
  }, {
    "@id" : 101163,
    "s" : 78784,
    "t" : 77535,
    "i" : "in-complex-with"
  }, {
    "@id" : 101162,
    "s" : 78784,
    "t" : 78450,
    "i" : "controls-state-change-of"
  }, {
    "@id" : 101161,
    "s" : 78784,
    "t" : 78043,
    "i" : "controls-phosphorylation-of"
  }, {
    "@id" : 101160,
    "s" : 78784,
    "t" : 78807,
    "i" : "in-complex-with"
  }, {
    "@id" : 101159,
    "s" : 78784,
    "t" : 78038,
    "i" : "controls-transport-of"
  }, {
    "@id" : 101158,
    "s" : 78784,
    "t" : 78038,
    "i" : "controls-phosphorylation-of"
  }, {
    "@id" : 101157,
    "s" : 78784,
    "t" : 78292,
    "i" : "controls-transport-of-chemical"
  }, {
    "@id" : 101156,
    "s" : 78784,
    "t" : 78216,
    "i" : "controls-state-change-of"
  }, {
    "@id" : 101155,
    "s" : 78784,
    "t" : 76625,
    "i" : "in-complex-with"
  }, {
    "@id" : 101154,
    "s" : 78784,
    "t" : 77747,
    "i" : "controls-state-change-of"
  }, {
    "@id" : 101153,
    "s" : 78784,
    "t" : 78157,
    "i" : "controls-state-change-of"
  }, {
    "@id" : 101152,
    "s" : 78784,
    "t" : 76492,
    "i" : "controls-state-change-of"
  }, {
    "@id" : 101151,
    "s" : 78784,
    "t" : 76747,
    "i" : "controls-transport-of"
  }, {
    "@id" : 101150,
    "s" : 78784,
    "t" : 77514,
    "i" : "in-complex-with"
  }, {
    "@id" : 101149,
    "s" : 78784,
    "t" : 76486,
    "i" : "controls-phosphorylation-of"
  }, {
    "@id" : 101148,
    "s" : 78783,
    "t" : 76859,
    "i" : "controls-state-change-of"
  }, {
    "@id" : 101147,
    "s" : 78783,
    "t" : 77037,
    "i" : "controls-state-change-of"
  }, {
    "@id" : 101146,
    "s" : 78783,
    "t" : 76968,
    "i" : "controls-state-change-of"
  }, {
    "@id" : 101145,
    "s" : 78783,
    "t" : 77448,
    "i" : "in-complex-with"
  }, {
    "@id" : 101144,
    "s" : 78783,
    "t" : 77669,
    "i" : "controls-state-change-of"
  }, {
    "@id" : 101143,
    "s" : 78783,
    "t" : 77666,
    "i" : "controls-state-change-of"
  }, {
    "@id" : 101142,
    "s" : 78782,
    "t" : 77118,
    "i" : "controls-state-change-of"
  }, {
    "@id" : 101141,
    "s" : 78782,
    "t" : 77117,
    "i" : "controls-state-change-of"
  }, {
    "@id" : 101140,
    "s" : 78782,
    "t" : 76859,
    "i" : "in-complex-with"
  }, {
    "@id" : 101139,
    "s" : 78782,
    "t" : 76859,
    "i" : "controls-state-change-of"
  }, {
    "@id" : 101138,
    "s" : 78782,
    "t" : 76857,
    "i" : "controls-state-change-of"
  }, {
    "@id" : 101137,
    "s" : 78782,
    "t" : 77240,
    "i" : "controls-phosphorylation-of"
  }, {
    "@id" : 101136,
    "s" : 78782,
    "t" : 76855,
    "i" : "controls-state-change-of"
  }, {
    "@id" : 101135,
    "s" : 78782,
    "t" : 76463,
    "i" : "controls-state-change-of"
  }, {
    "@id" : 101134,
    "s" : 78782,
    "t" : 76968,
    "i" : "in-complex-with"
  }, {
    "@id" : 101133,
    "s" : 78782,
    "t" : 76968,
    "i" : "controls-state-change-of"
  }, {
    "@id" : 101132,
    "s" : 78782,
    "t" : 76710,
    "i" : "controls-state-change-of"
  }, {
    "@id" : 101131,
    "s" : 78782,
    "t" : 77348,
    "i" : "controls-state-change-of"
  }, {
    "@id" : 101130,
    "s" : 78782,
    "t" : 76963,
    "i" : "controls-state-change-of"
  }, {
    "@id" : 101129,
    "s" : 78782,
    "t" : 77090,
    "i" : "controls-state-change-of"
  }, {
    "@id" : 101128,
    "s" : 78782,
    "t" : 77088,
    "i" : "controls-state-change-of"
  }, {
    "@id" : 101127,
    "s" : 78782,
    "t" : 77211,
    "i" : "in-complex-with"
  }, {
    "@id" : 101126,
    "s" : 78782,
    "t" : 77082,
    "i" : "controls-state-change-of"
  }, {
    "@id" : 101125,
    "s" : 78782,
    "t" : 76794,
    "i" : "controls-state-change-of"
  }, {
    "@id" : 101124,
    "s" : 78782,
    "t" : 77092,
    "i" : "controls-state-change-of"
  }, {
    "@id" : 101123,
    "s" : 78782,
    "t" : 78224,
    "i" : "controls-state-change-of"
  }, {
    "@id" : 101122,
    "s" : 78782,
    "t" : 77196,
    "i" : "controls-state-change-of"
  }, {
    "@id" : 101121,
    "s" : 78782,
    "t" : 76811,
    "i" : "controls-state-change-of"
  }, {
    "@id" : 101120,
    "s" : 78782,
    "t" : 78345,
    "i" : "controls-state-change-of"
  }, {
    "@id" : 101119,
    "s" : 78782,
    "t" : 77858,
    "i" : "controls-state-change-of"
  }, {
    "@id" : 101118,
    "s" : 78782,
    "t" : 76933,
    "i" : "controls-state-change-of"
  }, {
    "@id" : 101117,
    "s" : 78782,
    "t" : 76672,
    "i" : "controls-state-change-of"
  }, {
    "@id" : 101116,
    "s" : 78782,
    "t" : 78076,
    "i" : "controls-state-change-of"
  }, {
    "@id" : 101115,
    "s" : 78782,
    "t" : 78075,
    "i" : "controls-state-change-of"
  }, {
    "@id" : 101114,
    "s" : 78782,
    "t" : 78074,
    "i" : "controls-state-change-of"
  }, {
    "@id" : 101113,
    "s" : 78782,
    "t" : 77687,
    "i" : "controls-state-change-of"
  }, {
    "@id" : 101112,
    "s" : 78782,
    "t" : 77043,
    "i" : "controls-state-change-of"
  }, {
    "@id" : 101111,
    "s" : 78782,
    "t" : 77680,
    "i" : "controls-state-change-of"
  }, {
    "@id" : 101110,
    "s" : 78782,
    "t" : 77037,
    "i" : "controls-state-change-of"
  }, {
    "@id" : 101109,
    "s" : 78782,
    "t" : 77037,
    "i" : "in-complex-with"
  }, {
    "@id" : 101108,
    "s" : 78782,
    "t" : 77675,
    "i" : "controls-state-change-of"
  }, {
    "@id" : 101107,
    "s" : 78782,
    "t" : 77752,
    "i" : "controls-state-change-of"
  }, {
    "@id" : 101106,
    "s" : 78782,
    "t" : 77281,
    "i" : "controls-phosphorylation-of"
  }, {
    "@id" : 101105,
    "s" : 78782,
    "t" : 78943,
    "i" : "controls-state-change-of"
  }, {
    "@id" : 101104,
    "s" : 78782,
    "t" : 78302,
    "i" : "controls-state-change-of"
  }, {
    "@id" : 101103,
    "s" : 78782,
    "t" : 78160,
    "i" : "controls-state-change-of"
  }, {
    "@id" : 101102,
    "s" : 78782,
    "t" : 76486,
    "i" : "controls-state-change-of"
  }, {
    "@id" : 101101,
    "s" : 78781,
    "t" : 77499,
    "i" : "in-complex-with"
  }, {
    "@id" : 101100,
    "s" : 78781,
    "t" : 76859,
    "i" : "controls-state-change-of"
  }, {
    "@id" : 101099,
    "s" : 78781,
    "t" : 77749,
    "i" : "in-complex-with"
  }, {
    "@id" : 101098,
    "s" : 78781,
    "t" : 78928,
    "i" : "in-complex-with"
  }, {
    "@id" : 101097,
    "s" : 78781,
    "t" : 77037,
    "i" : "controls-state-change-of"
  }, {
    "@id" : 101096,
    "s" : 78781,
    "t" : 76968,
    "i" : "controls-state-change-of"
  }, {
    "@id" : 101095,
    "s" : 78781,
    "t" : 77669,
    "i" : "controls-state-change-of"
  }, {
    "@id" : 101094,
    "s" : 78781,
    "t" : 77666,
    "i" : "controls-state-change-of"
  }, {
    "@id" : 101093,
    "s" : 78780,
    "t" : 76369,
    "i" : "controls-state-change-of"
  }, {
    "@id" : 101092,
    "s" : 78779,
    "t" : 77120,
    "i" : "controls-expression-of"
  }, {
    "@id" : 101091,
    "s" : 78779,
    "t" : 77023,
    "i" : "controls-expression-of"
  }, {
    "@id" : 101090,
    "s" : 78779,
    "t" : 77021,
    "i" : "controls-expression-of"
  }, {
    "@id" : 101089,
    "s" : 78779,
    "t" : 77556,
    "i" : "controls-expression-of"
  }, {
    "@id" : 101088,
    "s" : 78779,
    "t" : 77138,
    "i" : "in-complex-with"
  }, {
    "@id" : 101087,
    "s" : 78779,
    "t" : 78161,
    "i" : "controls-expression-of"
  }, {
    "@id" : 101086,
    "s" : 78779,
    "t" : 78162,
    "i" : "controls-expression-of"
  }, {
    "@id" : 101085,
    "s" : 78779,
    "t" : 76390,
    "i" : "in-complex-with"
  }, {
    "@id" : 101084,
    "s" : 78779,
    "t" : 76582,
    "i" : "in-complex-with"
  }, {
    "@id" : 101083,
    "s" : 78778,
    "t" : 76369,
    "i" : "in-complex-with"
  }, {
    "@id" : 101082,
    "s" : 78776,
    "t" : 78652,
    "i" : "in-complex-with"
  }, {
    "@id" : 101081,
    "s" : 78776,
    "t" : 77495,
    "i" : "in-complex-with"
  }, {
    "@id" : 101080,
    "s" : 78776,
    "t" : 77821,
    "i" : "controls-phosphorylation-of"
  }, {
    "@id" : 101079,
    "s" : 78776,
    "t" : 78249,
    "i" : "controls-state-change-of"
  }, {
    "@id" : 101078,
    "s" : 78776,
    "t" : 76968,
    "i" : "controls-state-change-of"
  }, {
    "@id" : 101077,
    "s" : 78776,
    "t" : 76454,
    "i" : "controls-phosphorylation-of"
  }, {
    "@id" : 101076,
    "s" : 78776,
    "t" : 76454,
    "i" : "in-complex-with"
  }, {
    "@id" : 101075,
    "s" : 78776,
    "t" : 77988,
    "i" : "in-complex-with"
  }, {
    "@id" : 101074,
    "s" : 78776,
    "t" : 76835,
    "i" : "controls-state-change-of"
  }, {
    "@id" : 101073,
    "s" : 78776,
    "t" : 76710,
    "i" : "controls-phosphorylation-of"
  }, {
    "@id" : 101072,
    "s" : 78776,
    "t" : 77342,
    "i" : "controls-phosphorylation-of"
  }, {
    "@id" : 101071,
    "s" : 78776,
    "t" : 76817,
    "i" : "controls-state-change-of"
  }, {
    "@id" : 101070,
    "s" : 78776,
    "t" : 76679,
    "i" : "controls-state-change-of"
  }, {
    "@id" : 101069,
    "s" : 78776,
    "t" : 77823,
    "i" : "controls-phosphorylation-of"
  }, {
    "@id" : 101068,
    "s" : 78776,
    "t" : 77822,
    "i" : "controls-phosphorylation-of"
  }, {
    "@id" : 101067,
    "s" : 78776,
    "t" : 77949,
    "i" : "controls-state-change-of"
  }, {
    "@id" : 101066,
    "s" : 78776,
    "t" : 77564,
    "i" : "controls-phosphorylation-of"
  }, {
    "@id" : 101065,
    "s" : 78776,
    "t" : 76794,
    "i" : "controls-phosphorylation-of"
  }, {
    "@id" : 101064,
    "s" : 78776,
    "t" : 76784,
    "i" : "controls-phosphorylation-of"
  }, {
    "@id" : 101063,
    "s" : 78776,
    "t" : 76782,
    "i" : "controls-phosphorylation-of"
  }, {
    "@id" : 101062,
    "s" : 78776,
    "t" : 77037,
    "i" : "controls-state-change-of"
  }, {
    "@id" : 101061,
    "s" : 78776,
    "t" : 77930,
    "i" : "controls-state-change-of"
  }, {
    "@id" : 101060,
    "s" : 78776,
    "t" : 77928,
    "i" : "controls-state-change-of"
  }, {
    "@id" : 101059,
    "s" : 78776,
    "t" : 77028,
    "i" : "controls-state-change-of"
  }, {
    "@id" : 101058,
    "s" : 78776,
    "t" : 77665,
    "i" : "controls-state-change-of"
  }, {
    "@id" : 101057,
    "s" : 78776,
    "t" : 78046,
    "i" : "controls-state-change-of"
  }, {
    "@id" : 101056,
    "s" : 78776,
    "t" : 78043,
    "i" : "controls-state-change-of"
  }, {
    "@id" : 101055,
    "s" : 78776,
    "t" : 76762,
    "i" : "in-complex-with"
  }, {
    "@id" : 101054,
    "s" : 78776,
    "t" : 77907,
    "i" : "in-complex-with"
  }, {
    "@id" : 101053,
    "s" : 78774,
    "t" : 78379,
    "i" : "controls-expression-of"
  }, {
    "@id" : 101052,
    "s" : 78773,
    "t" : 77535,
    "i" : "controls-state-change-of"
  }, {
    "@id" : 101051,
    "s" : 78773,
    "t" : 77085,
    "i" : "controls-state-change-of"
  }, {
    "@id" : 101050,
    "s" : 78773,
    "t" : 78907,
    "i" : "controls-state-change-of"
  }, {
    "@id" : 101049,
    "s" : 78773,
    "t" : 78806,
    "i" : "in-complex-with"
  }, {
    "@id" : 101048,
    "s" : 78773,
    "t" : 77106,
    "i" : "controls-state-change-of"
  }, {
    "@id" : 101047,
    "s" : 78773,
    "t" : 77966,
    "i" : "controls-state-change-of"
  }, {
    "@id" : 101046,
    "s" : 78771,
    "t" : 77078,
    "i" : "controls-state-change-of"
  }, {
    "@id" : 101045,
    "s" : 78770,
    "t" : 76928,
    "i" : "controls-state-change-of"
  }, {
    "@id" : 101044,
    "s" : 78770,
    "t" : 77877,
    "i" : "controls-phosphorylation-of"
  }, {
    "@id" : 101043,
    "s" : 78770,
    "t" : 77877,
    "i" : "controls-transport-of"
  }, {
    "@id" : 101042,
    "s" : 78766,
    "t" : 78493,
    "i" : "controls-state-change-of"
  }, {
    "@id" : 101041,
    "s" : 78766,
    "t" : 76410,
    "i" : "controls-production-of"
  }, {
    "@id" : 101040,
    "s" : 78766,
    "t" : 78473,
    "i" : "controls-state-change-of"
  }, {
    "@id" : 101039,
    "s" : 78765,
    "t" : 76539,
    "i" : "controls-state-change-of"
  }, {
    "@id" : 101038,
    "s" : 78765,
    "t" : 78266,
    "i" : "controls-state-change-of"
  }, {
    "@id" : 101037,
    "s" : 78765,
    "t" : 78265,
    "i" : "controls-state-change-of"
  }, {
    "@id" : 101036,
    "s" : 78765,
    "t" : 78807,
    "i" : "controls-transport-of"
  }, {
    "@id" : 101035,
    "s" : 78765,
    "t" : 78130,
    "i" : "controls-state-change-of"
  }, {
    "@id" : 101034,
    "s" : 78765,
    "t" : 78865,
    "i" : "in-complex-with"
  }, {
    "@id" : 101033,
    "s" : 78765,
    "t" : 78926,
    "i" : "in-complex-with"
  }, {
    "@id" : 101032,
    "s" : 78765,
    "t" : 78862,
    "i" : "in-complex-with"
  }, {
    "@id" : 101031,
    "s" : 78765,
    "t" : 78861,
    "i" : "controls-phosphorylation-of"
  }, {
    "@id" : 101030,
    "s" : 78765,
    "t" : 78925,
    "i" : "in-complex-with"
  }, {
    "@id" : 101029,
    "s" : 78765,
    "t" : 78855,
    "i" : "controls-phosphorylation-of"
  }, {
    "@id" : 101028,
    "s" : 78762,
    "t" : 77607,
    "i" : "in-complex-with"
  }, {
    "@id" : 101027,
    "s" : 78760,
    "t" : 77640,
    "i" : "controls-state-change-of"
  }, {
    "@id" : 101026,
    "s" : 78760,
    "t" : 76679,
    "i" : "controls-state-change-of"
  }, {
    "@id" : 101025,
    "s" : 78760,
    "t" : 77427,
    "i" : "in-complex-with"
  }, {
    "@id" : 101024,
    "s" : 78760,
    "t" : 76817,
    "i" : "controls-state-change-of"
  }, {
    "@id" : 101023,
    "s" : 78759,
    "t" : 78912,
    "i" : "controls-state-change-of"
  }, {
    "@id" : 101022,
    "s" : 78759,
    "t" : 76523,
    "i" : "controls-state-change-of"
  }, {
    "@id" : 101021,
    "s" : 78759,
    "t" : 78652,
    "i" : "controls-state-change-of"
  }, {
    "@id" : 101020,
    "s" : 78759,
    "t" : 78523,
    "i" : "controls-phosphorylation-of"
  }, {
    "@id" : 101019,
    "s" : 78759,
    "t" : 76702,
    "i" : "controls-state-change-of"
  }, {
    "@id" : 101018,
    "s" : 78759,
    "t" : 76465,
    "i" : "controls-expression-of"
  }, {
    "@id" : 101017,
    "s" : 78759,
    "t" : 76767,
    "i" : "controls-state-change-of"
  }, {
    "@id" : 101016,
    "s" : 78759,
    "t" : 76458,
    "i" : "controls-state-change-of"
  }, {
    "@id" : 101015,
    "s" : 78759,
    "t" : 78247,
    "i" : "controls-state-change-of"
  }, {
    "@id" : 101014,
    "s" : 78759,
    "t" : 76455,
    "i" : "controls-state-change-of"
  }, {
    "@id" : 101013,
    "s" : 78759,
    "t" : 78625,
    "i" : "controls-state-change-of"
  }, {
    "@id" : 101012,
    "s" : 78759,
    "t" : 76703,
    "i" : "controls-state-change-of"
  }, {
    "@id" : 101011,
    "s" : 78759,
    "t" : 77342,
    "i" : "controls-state-change-of"
  }, {
    "@id" : 101010,
    "s" : 78759,
    "t" : 76573,
    "i" : "controls-state-change-of"
  }, {
    "@id" : 101009,
    "s" : 78759,
    "t" : 77979,
    "i" : "controls-phosphorylation-of"
  }, {
    "@id" : 101008,
    "s" : 78759,
    "t" : 77588,
    "i" : "controls-state-change-of"
  }, {
    "@id" : 101007,
    "s" : 78759,
    "t" : 76817,
    "i" : "controls-state-change-of"
  }, {
    "@id" : 101006,
    "s" : 78759,
    "t" : 76942,
    "i" : "controls-state-change-of"
  }, {
    "@id" : 101005,
    "s" : 78759,
    "t" : 76413,
    "i" : "controls-state-change-of"
  }, {
    "@id" : 101004,
    "s" : 78759,
    "t" : 76684,
    "i" : "controls-phosphorylation-of"
  }, {
    "@id" : 101003,
    "s" : 78759,
    "t" : 76940,
    "i" : "controls-state-change-of"
  }, {
    "@id" : 101002,
    "s" : 78759,
    "t" : 76802,
    "i" : "controls-state-change-of"
  }, {
    "@id" : 101001,
    "s" : 78759,
    "t" : 76671,
    "i" : "in-complex-with"
  }, {
    "@id" : 101000,
    "s" : 78759,
    "t" : 76671,
    "i" : "controls-phosphorylation-of"
  }, {
    "@id" : 100999,
    "s" : 78759,
    "t" : 76670,
    "i" : "controls-state-change-of"
  }, {
    "@id" : 100998,
    "s" : 78759,
    "t" : 76670,
    "i" : "in-complex-with"
  }, {
    "@id" : 100997,
    "s" : 78759,
    "t" : 77949,
    "i" : "controls-state-change-of"
  }, {
    "@id" : 100996,
    "s" : 78759,
    "t" : 76794,
    "i" : "controls-transport-of"
  }, {
    "@id" : 100995,
    "s" : 78759,
    "t" : 76794,
    "i" : "controls-phosphorylation-of"
  }, {
    "@id" : 100994,
    "s" : 78759,
    "t" : 76831,
    "i" : "controls-state-change-of"
  }, {
    "@id" : 100993,
    "s" : 78759,
    "t" : 77680,
    "i" : "controls-phosphorylation-of"
  }, {
    "@id" : 100992,
    "s" : 78759,
    "t" : 77675,
    "i" : "controls-phosphorylation-of"
  }, {
    "@id" : 100991,
    "s" : 78759,
    "t" : 76522,
    "i" : "controls-state-change-of"
  }, {
    "@id" : 100990,
    "s" : 78759,
    "t" : 77928,
    "i" : "controls-state-change-of"
  }, {
    "@id" : 100989,
    "s" : 78759,
    "t" : 78693,
    "i" : "controls-state-change-of"
  }, {
    "@id" : 100988,
    "s" : 78759,
    "t" : 77668,
    "i" : "controls-phosphorylation-of"
  }, {
    "@id" : 100987,
    "s" : 78759,
    "t" : 77151,
    "i" : "controls-state-change-of"
  }, {
    "@id" : 100986,
    "s" : 78759,
    "t" : 76638,
    "i" : "controls-state-change-of"
  }, {
    "@id" : 100985,
    "s" : 78759,
    "t" : 78043,
    "i" : "controls-phosphorylation-of"
  }, {
    "@id" : 100984,
    "s" : 78759,
    "t" : 76631,
    "i" : "controls-state-change-of"
  }, {
    "@id" : 100983,
    "s" : 78759,
    "t" : 76883,
    "i" : "in-complex-with"
  }, {
    "@id" : 100982,
    "s" : 78759,
    "t" : 76368,
    "i" : "controls-phosphorylation-of"
  }, {
    "@id" : 100981,
    "s" : 78759,
    "t" : 77132,
    "i" : "controls-phosphorylation-of"
  }, {
    "@id" : 100980,
    "s" : 78759,
    "t" : 77643,
    "i" : "controls-state-change-of"
  }, {
    "@id" : 100979,
    "s" : 78759,
    "t" : 76674,
    "i" : "controls-state-change-of"
  }, {
    "@id" : 100978,
    "s" : 78758,
    "t" : 76670,
    "i" : "controls-state-change-of"
  }, {
    "@id" : 100977,
    "s" : 78756,
    "t" : 77965,
    "i" : "in-complex-with"
  }, {
    "@id" : 100976,
    "s" : 78755,
    "t" : 77965,
    "i" : "in-complex-with"
  }, {
    "@id" : 100975,
    "s" : 78753,
    "t" : 76817,
    "i" : "controls-state-change-of"
  }, {
    "@id" : 100974,
    "s" : 78751,
    "t" : 78879,
    "i" : "controls-expression-of"
  }, {
    "@id" : 100973,
    "s" : 78751,
    "t" : 76797,
    "i" : "controls-expression-of"
  }, {
    "@id" : 100972,
    "s" : 78751,
    "t" : 77050,
    "i" : "controls-expression-of"
  }, {
    "@id" : 100971,
    "s" : 78751,
    "t" : 77049,
    "i" : "controls-expression-of"
  }, {
    "@id" : 100970,
    "s" : 78751,
    "t" : 78282,
    "i" : "controls-expression-of"
  }, {
    "@id" : 100969,
    "s" : 78751,
    "t" : 78375,
    "i" : "controls-expression-of"
  }, {
    "@id" : 100968,
    "s" : 78750,
    "t" : 76756,
    "i" : "in-complex-with"
  }, {
    "@id" : 100967,
    "s" : 78750,
    "t" : 78715,
    "i" : "controls-expression-of"
  }, {
    "@id" : 100966,
    "s" : 78749,
    "t" : 78208,
    "i" : "controls-expression-of"
  }, {
    "@id" : 100965,
    "s" : 78749,
    "t" : 77094,
    "i" : "in-complex-with"
  }, {
    "@id" : 100964,
    "s" : 78749,
    "t" : 76756,
    "i" : "controls-state-change-of"
  }, {
    "@id" : 100963,
    "s" : 78749,
    "t" : 78211,
    "i" : "controls-expression-of"
  }, {
    "@id" : 100962,
    "s" : 78749,
    "t" : 76889,
    "i" : "in-complex-with"
  }, {
    "@id" : 100961,
    "s" : 78748,
    "t" : 76872,
    "i" : "controls-phosphorylation-of"
  }, {
    "@id" : 100960,
    "s" : 78747,
    "t" : 76872,
    "i" : "controls-phosphorylation-of"
  }, {
    "@id" : 100959,
    "s" : 78747,
    "t" : 76539,
    "i" : "controls-phosphorylation-of"
  }, {
    "@id" : 100958,
    "s" : 78746,
    "t" : 77801,
    "i" : "controls-state-change-of"
  }, {
    "@id" : 100957,
    "s" : 78745,
    "t" : 77681,
    "i" : "controls-phosphorylation-of"
  }, {
    "@id" : 100956,
    "s" : 78743,
    "t" : 78493,
    "i" : "chemical-affects"
  }, {
    "@id" : 100955,
    "s" : 78743,
    "t" : 78384,
    "i" : "chemical-affects"
  }, {
    "@id" : 100954,
    "s" : 78743,
    "t" : 78098,
    "i" : "chemical-affects"
  }, {
    "@id" : 100953,
    "s" : 78743,
    "t" : 76408,
    "i" : "consumption-controlled-by"
  }, {
    "@id" : 100952,
    "s" : 78743,
    "t" : 78934,
    "i" : "chemical-affects"
  }, {
    "@id" : 100951,
    "s" : 78743,
    "t" : 78002,
    "i" : "chemical-affects"
  }, {
    "@id" : 100950,
    "s" : 78743,
    "t" : 78097,
    "i" : "chemical-affects"
  }, {
    "@id" : 100949,
    "s" : 78743,
    "t" : 76910,
    "i" : "used-to-produce"
  }, {
    "@id" : 100948,
    "s" : 78743,
    "t" : 76974,
    "i" : "chemical-affects"
  }, {
    "@id" : 100947,
    "s" : 78743,
    "t" : 78378,
    "i" : "chemical-affects"
  }, {
    "@id" : 100946,
    "s" : 78743,
    "t" : 78473,
    "i" : "chemical-affects"
  }, {
    "@id" : 100945,
    "s" : 78743,
    "t" : 76968,
    "i" : "chemical-affects"
  }, {
    "@id" : 100944,
    "s" : 78742,
    "t" : 78271,
    "i" : "in-complex-with"
  }, {
    "@id" : 100943,
    "s" : 78742,
    "t" : 77694,
    "i" : "controls-phosphorylation-of"
  }, {
    "@id" : 100942,
    "s" : 78742,
    "t" : 77840,
    "i" : "in-complex-with"
  }, {
    "@id" : 100941,
    "s" : 78742,
    "t" : 78267,
    "i" : "in-complex-with"
  }, {
    "@id" : 100940,
    "s" : 78742,
    "t" : 78263,
    "i" : "controls-expression-of"
  }, {
    "@id" : 100939,
    "s" : 78742,
    "t" : 78287,
    "i" : "in-complex-with"
  }, {
    "@id" : 100938,
    "s" : 78742,
    "t" : 76821,
    "i" : "controls-state-change-of"
  }, {
    "@id" : 100937,
    "s" : 78742,
    "t" : 77748,
    "i" : "controls-expression-of"
  }, {
    "@id" : 100936,
    "s" : 78742,
    "t" : 76690,
    "i" : "controls-state-change-of"
  }, {
    "@id" : 100935,
    "s" : 78742,
    "t" : 78289,
    "i" : "in-complex-with"
  }, {
    "@id" : 100934,
    "s" : 78742,
    "t" : 78512,
    "i" : "controls-phosphorylation-of"
  }, {
    "@id" : 100933,
    "s" : 78742,
    "t" : 78543,
    "i" : "controls-phosphorylation-of"
  }, {
    "@id" : 100932,
    "s" : 78742,
    "t" : 76414,
    "i" : "in-complex-with"
  }, {
    "@id" : 100931,
    "s" : 78742,
    "t" : 78029,
    "i" : "in-complex-with"
  }, {
    "@id" : 100930,
    "s" : 78742,
    "t" : 76588,
    "i" : "controls-phosphorylation-of"
  }, {
    "@id" : 100929,
    "s" : 78742,
    "t" : 78284,
    "i" : "in-complex-with"
  }, {
    "@id" : 100928,
    "s" : 78742,
    "t" : 77027,
    "i" : "controls-transport-of"
  }, {
    "@id" : 100927,
    "s" : 78742,
    "t" : 77027,
    "i" : "controls-phosphorylation-of"
  }, {
    "@id" : 100926,
    "s" : 78742,
    "t" : 78305,
    "i" : "in-complex-with"
  }, {
    "@id" : 100925,
    "s" : 78742,
    "t" : 78030,
    "i" : "in-complex-with"
  }, {
    "@id" : 100924,
    "s" : 78740,
    "t" : 76640,
    "i" : "controls-state-change-of"
  }, {
    "@id" : 100923,
    "s" : 78740,
    "t" : 77630,
    "i" : "controls-transport-of"
  }, {
    "@id" : 100922,
    "s" : 78740,
    "t" : 76368,
    "i" : "controls-phosphorylation-of"
  }, {
    "@id" : 100921,
    "s" : 78740,
    "t" : 76912,
    "i" : "controls-transport-of"
  }, {
    "@id" : 100920,
    "s" : 78740,
    "t" : 76474,
    "i" : "controls-state-change-of"
  }, {
    "@id" : 100919,
    "s" : 78740,
    "t" : 76721,
    "i" : "controls-state-change-of"
  }, {
    "@id" : 100918,
    "s" : 78740,
    "t" : 77296,
    "i" : "controls-phosphorylation-of"
  }, {
    "@id" : 100917,
    "s" : 78740,
    "t" : 77935,
    "i" : "controls-state-change-of"
  }, {
    "@id" : 100916,
    "s" : 78740,
    "t" : 77097,
    "i" : "controls-state-change-of"
  }, {
    "@id" : 100915,
    "s" : 78740,
    "t" : 78375,
    "i" : "controls-transport-of"
  }, {
    "@id" : 100914,
    "s" : 78740,
    "t" : 76611,
    "i" : "controls-state-change-of"
  }, {
    "@id" : 100913,
    "s" : 78740,
    "t" : 76481,
    "i" : "controls-state-change-of"
  }, {
    "@id" : 100912,
    "s" : 78739,
    "t" : 77550,
    "i" : "controls-transport-of"
  }, {
    "@id" : 100911,
    "s" : 78739,
    "t" : 76486,
    "i" : "controls-transport-of"
  }, {
    "@id" : 100910,
    "s" : 78739,
    "t" : 77952,
    "i" : "controls-transport-of"
  }, {
    "@id" : 100909,
    "s" : 78739,
    "t" : 78345,
    "i" : "controls-transport-of"
  }, {
    "@id" : 100908,
    "s" : 78738,
    "t" : 77306,
    "i" : "in-complex-with"
  }, {
    "@id" : 100907,
    "s" : 78737,
    "t" : 77312,
    "i" : "in-complex-with"
  }, {
    "@id" : 100906,
    "s" : 78737,
    "t" : 78719,
    "i" : "in-complex-with"
  }, {
    "@id" : 100905,
    "s" : 78737,
    "t" : 78926,
    "i" : "in-complex-with"
  }, {
    "@id" : 100904,
    "s" : 78737,
    "t" : 78875,
    "i" : "controls-phosphorylation-of"
  }, {
    "@id" : 100903,
    "s" : 78737,
    "t" : 78871,
    "i" : "controls-phosphorylation-of"
  }, {
    "@id" : 100902,
    "s" : 78737,
    "t" : 76753,
    "i" : "in-complex-with"
  }, {
    "@id" : 100901,
    "s" : 78737,
    "t" : 78160,
    "i" : "in-complex-with"
  }, {
    "@id" : 100900,
    "s" : 78737,
    "t" : 78479,
    "i" : "in-complex-with"
  }, {
    "@id" : 100899,
    "s" : 78737,
    "t" : 78158,
    "i" : "in-complex-with"
  }, {
    "@id" : 100898,
    "s" : 78737,
    "t" : 78925,
    "i" : "in-complex-with"
  }, {
    "@id" : 100897,
    "s" : 78737,
    "t" : 78856,
    "i" : "controls-phosphorylation-of"
  }, {
    "@id" : 100896,
    "s" : 78737,
    "t" : 78862,
    "i" : "in-complex-with"
  }, {
    "@id" : 100895,
    "s" : 78737,
    "t" : 78245,
    "i" : "in-complex-with"
  }, {
    "@id" : 100894,
    "s" : 78737,
    "t" : 78865,
    "i" : "in-complex-with"
  }, {
    "@id" : 100893,
    "s" : 78737,
    "t" : 76961,
    "i" : "in-complex-with"
  }, {
    "@id" : 100892,
    "s" : 78736,
    "t" : 77910,
    "i" : "controls-phosphorylation-of"
  }, {
    "@id" : 100891,
    "s" : 78736,
    "t" : 77114,
    "i" : "controls-state-change-of"
  }, {
    "@id" : 100890,
    "s" : 78736,
    "t" : 77625,
    "i" : "in-complex-with"
  }, {
    "@id" : 100889,
    "s" : 78736,
    "t" : 76712,
    "i" : "in-complex-with"
  }, {
    "@id" : 100888,
    "s" : 78736,
    "t" : 76966,
    "i" : "controls-state-change-of"
  }, {
    "@id" : 100887,
    "s" : 78736,
    "t" : 77349,
    "i" : "controls-phosphorylation-of"
  }, {
    "@id" : 100886,
    "s" : 78736,
    "t" : 77091,
    "i" : "in-complex-with"
  }, {
    "@id" : 100885,
    "s" : 78736,
    "t" : 78683,
    "i" : "in-complex-with"
  }, {
    "@id" : 100884,
    "s" : 78736,
    "t" : 77332,
    "i" : "in-complex-with"
  }, {
    "@id" : 100883,
    "s" : 78736,
    "t" : 77327,
    "i" : "in-complex-with"
  }, {
    "@id" : 100882,
    "s" : 78736,
    "t" : 77326,
    "i" : "in-complex-with"
  }, {
    "@id" : 100881,
    "s" : 78736,
    "t" : 77325,
    "i" : "in-complex-with"
  }, {
    "@id" : 100880,
    "s" : 78736,
    "t" : 78087,
    "i" : "controls-phosphorylation-of"
  }, {
    "@id" : 100879,
    "s" : 78736,
    "t" : 77574,
    "i" : "in-complex-with"
  }, {
    "@id" : 100878,
    "s" : 78736,
    "t" : 77314,
    "i" : "in-complex-with"
  }, {
    "@id" : 100877,
    "s" : 78736,
    "t" : 76417,
    "i" : "in-complex-with"
  }, {
    "@id" : 100876,
    "s" : 78736,
    "t" : 78589,
    "i" : "in-complex-with"
  }, {
    "@id" : 100875,
    "s" : 78736,
    "t" : 77556,
    "i" : "in-complex-with"
  }, {
    "@id" : 100874,
    "s" : 78736,
    "t" : 77555,
    "i" : "controls-phosphorylation-of"
  }, {
    "@id" : 100873,
    "s" : 78736,
    "t" : 77293,
    "i" : "controls-state-change-of"
  }, {
    "@id" : 100872,
    "s" : 78736,
    "t" : 77676,
    "i" : "controls-state-change-of"
  }, {
    "@id" : 100871,
    "s" : 78736,
    "t" : 77291,
    "i" : "controls-state-change-of"
  }, {
    "@id" : 100870,
    "s" : 78736,
    "t" : 77290,
    "i" : "controls-state-change-of"
  }, {
    "@id" : 100869,
    "s" : 78736,
    "t" : 77289,
    "i" : "controls-state-change-of"
  }, {
    "@id" : 100868,
    "s" : 78736,
    "t" : 77288,
    "i" : "controls-phosphorylation-of"
  }, {
    "@id" : 100867,
    "s" : 78736,
    "t" : 77286,
    "i" : "controls-state-change-of"
  }, {
    "@id" : 100866,
    "s" : 78736,
    "t" : 78437,
    "i" : "in-complex-with"
  }, {
    "@id" : 100865,
    "s" : 78736,
    "t" : 77283,
    "i" : "controls-phosphorylation-of"
  }, {
    "@id" : 100864,
    "s" : 78736,
    "t" : 76891,
    "i" : "in-complex-with"
  }, {
    "@id" : 100863,
    "s" : 78736,
    "t" : 78427,
    "i" : "in-complex-with"
  }, {
    "@id" : 100862,
    "s" : 78736,
    "t" : 78678,
    "i" : "controls-state-change-of"
  }, {
    "@id" : 100861,
    "s" : 78736,
    "t" : 76756,
    "i" : "controls-phosphorylation-of"
  }, {
    "@id" : 100860,
    "s" : 78736,
    "t" : 78674,
    "i" : "in-complex-with"
  }, {
    "@id" : 100859,
    "s" : 78736,
    "t" : 78156,
    "i" : "in-complex-with"
  }, {
    "@id" : 100858,
    "s" : 78736,
    "t" : 78154,
    "i" : "in-complex-with"
  }, {
    "@id" : 100857,
    "s" : 78736,
    "t" : 77292,
    "i" : "controls-phosphorylation-of"
  }, {
    "@id" : 100856,
    "s" : 78736,
    "t" : 78530,
    "i" : "controls-phosphorylation-of"
  }, {
    "@id" : 100855,
    "s" : 78735,
    "t" : 77792,
    "i" : "in-complex-with"
  }, {
    "@id" : 100854,
    "s" : 78735,
    "t" : 78035,
    "i" : "in-complex-with"
  }, {
    "@id" : 100853,
    "s" : 78735,
    "t" : 78027,
    "i" : "in-complex-with"
  }, {
    "@id" : 100852,
    "s" : 78735,
    "t" : 78032,
    "i" : "in-complex-with"
  }, {
    "@id" : 100851,
    "s" : 78735,
    "t" : 77771,
    "i" : "in-complex-with"
  }, {
    "@id" : 100850,
    "s" : 78734,
    "t" : 77792,
    "i" : "in-complex-with"
  }, {
    "@id" : 100849,
    "s" : 78734,
    "t" : 78035,
    "i" : "in-complex-with"
  }, {
    "@id" : 100848,
    "s" : 78734,
    "t" : 78027,
    "i" : "in-complex-with"
  }, {
    "@id" : 100847,
    "s" : 78734,
    "t" : 78032,
    "i" : "in-complex-with"
  }, {
    "@id" : 100846,
    "s" : 78734,
    "t" : 77771,
    "i" : "in-complex-with"
  }, {
    "@id" : 100845,
    "s" : 78733,
    "t" : 77792,
    "i" : "in-complex-with"
  }, {
    "@id" : 100844,
    "s" : 78733,
    "t" : 78035,
    "i" : "in-complex-with"
  }, {
    "@id" : 100843,
    "s" : 78733,
    "t" : 78027,
    "i" : "in-complex-with"
  }, {
    "@id" : 100842,
    "s" : 78733,
    "t" : 78032,
    "i" : "in-complex-with"
  }, {
    "@id" : 100841,
    "s" : 78733,
    "t" : 77771,
    "i" : "in-complex-with"
  }, {
    "@id" : 100840,
    "s" : 78732,
    "t" : 77792,
    "i" : "in-complex-with"
  }, {
    "@id" : 100839,
    "s" : 78732,
    "t" : 78035,
    "i" : "in-complex-with"
  }, {
    "@id" : 100838,
    "s" : 78732,
    "t" : 78027,
    "i" : "in-complex-with"
  }, {
    "@id" : 100837,
    "s" : 78732,
    "t" : 78032,
    "i" : "in-complex-with"
  }, {
    "@id" : 100836,
    "s" : 78732,
    "t" : 77771,
    "i" : "in-complex-with"
  }, {
    "@id" : 100835,
    "s" : 78731,
    "t" : 77792,
    "i" : "in-complex-with"
  }, {
    "@id" : 100834,
    "s" : 78731,
    "t" : 78035,
    "i" : "in-complex-with"
  }, {
    "@id" : 100833,
    "s" : 78731,
    "t" : 78027,
    "i" : "in-complex-with"
  }, {
    "@id" : 100832,
    "s" : 78731,
    "t" : 78032,
    "i" : "in-complex-with"
  }, {
    "@id" : 100831,
    "s" : 78731,
    "t" : 77771,
    "i" : "in-complex-with"
  }, {
    "@id" : 100830,
    "s" : 78730,
    "t" : 77792,
    "i" : "in-complex-with"
  }, {
    "@id" : 100829,
    "s" : 78730,
    "t" : 78035,
    "i" : "in-complex-with"
  }, {
    "@id" : 100828,
    "s" : 78730,
    "t" : 78027,
    "i" : "in-complex-with"
  }, {
    "@id" : 100827,
    "s" : 78730,
    "t" : 78032,
    "i" : "in-complex-with"
  }, {
    "@id" : 100826,
    "s" : 78730,
    "t" : 77771,
    "i" : "in-complex-with"
  }, {
    "@id" : 100825,
    "s" : 78729,
    "t" : 77629,
    "i" : "in-complex-with"
  }, {
    "@id" : 100824,
    "s" : 78729,
    "t" : 77629,
    "i" : "controls-phosphorylation-of"
  }, {
    "@id" : 100823,
    "s" : 78729,
    "t" : 77115,
    "i" : "controls-phosphorylation-of"
  }, {
    "@id" : 100822,
    "s" : 78729,
    "t" : 77114,
    "i" : "controls-state-change-of"
  }, {
    "@id" : 100821,
    "s" : 78729,
    "t" : 76983,
    "i" : "controls-transport-of"
  }, {
    "@id" : 100820,
    "s" : 78729,
    "t" : 78261,
    "i" : "in-complex-with"
  }, {
    "@id" : 100819,
    "s" : 78729,
    "t" : 78640,
    "i" : "controls-phosphorylation-of"
  }, {
    "@id" : 100818,
    "s" : 78729,
    "t" : 78506,
    "i" : "controls-phosphorylation-of"
  }, {
    "@id" : 100817,
    "s" : 78729,
    "t" : 76889,
    "i" : "controls-phosphorylation-of"
  }, {
    "@id" : 100816,
    "s" : 78729,
    "t" : 76889,
    "i" : "controls-transport-of"
  }, {
    "@id" : 100815,
    "s" : 78729,
    "t" : 76518,
    "i" : "controls-phosphorylation-of"
  }, {
    "@id" : 100814,
    "s" : 78729,
    "t" : 77340,
    "i" : "controls-state-change-of"
  }, {
    "@id" : 100813,
    "s" : 78729,
    "t" : 76570,
    "i" : "controls-phosphorylation-of"
  }, {
    "@id" : 100812,
    "s" : 78729,
    "t" : 77336,
    "i" : "controls-transport-of"
  }, {
    "@id" : 100811,
    "s" : 78729,
    "t" : 77336,
    "i" : "controls-phosphorylation-of"
  }, {
    "@id" : 100810,
    "s" : 78729,
    "t" : 76814,
    "i" : "in-complex-with"
  }, {
    "@id" : 100809,
    "s" : 78729,
    "t" : 77070,
    "i" : "controls-state-change-of"
  }, {
    "@id" : 100808,
    "s" : 78729,
    "t" : 76680,
    "i" : "controls-phosphorylation-of"
  }, {
    "@id" : 100807,
    "s" : 78729,
    "t" : 78087,
    "i" : "in-complex-with"
  }, {
    "@id" : 100806,
    "s" : 78729,
    "t" : 78087,
    "i" : "controls-state-change-of"
  }, {
    "@id" : 100805,
    "s" : 78729,
    "t" : 76727,
    "i" : "controls-transport-of"
  }, {
    "@id" : 100804,
    "s" : 78729,
    "t" : 76727,
    "i" : "controls-phosphorylation-of"
  }, {
    "@id" : 100803,
    "s" : 78729,
    "t" : 77445,
    "i" : "in-complex-with"
  }, {
    "@id" : 100802,
    "s" : 78729,
    "t" : 77697,
    "i" : "in-complex-with"
  }, {
    "@id" : 100801,
    "s" : 78729,
    "t" : 78589,
    "i" : "controls-phosphorylation-of"
  }, {
    "@id" : 100800,
    "s" : 78729,
    "t" : 77555,
    "i" : "controls-phosphorylation-of"
  }, {
    "@id" : 100799,
    "s" : 78729,
    "t" : 78060,
    "i" : "controls-transport-of"
  }, {
    "@id" : 100798,
    "s" : 78729,
    "t" : 78568,
    "i" : "controls-state-change-of"
  }, {
    "@id" : 100797,
    "s" : 78729,
    "t" : 76519,
    "i" : "controls-state-change-of"
  }, {
    "@id" : 100796,
    "s" : 78729,
    "t" : 77030,
    "i" : "in-complex-with"
  }, {
    "@id" : 100795,
    "s" : 78729,
    "t" : 78437,
    "i" : "controls-phosphorylation-of"
  }, {
    "@id" : 100794,
    "s" : 78729,
    "t" : 76515,
    "i" : "controls-phosphorylation-of"
  }, {
    "@id" : 100793,
    "s" : 78729,
    "t" : 78175,
    "i" : "controls-phosphorylation-of"
  }, {
    "@id" : 100792,
    "s" : 78729,
    "t" : 77150,
    "i" : "in-complex-with"
  }, {
    "@id" : 100791,
    "s" : 78729,
    "t" : 77913,
    "i" : "controls-phosphorylation-of"
  }, {
    "@id" : 100790,
    "s" : 78729,
    "t" : 77338,
    "i" : "controls-state-change-of"
  }, {
    "@id" : 100789,
    "s" : 78729,
    "t" : 78679,
    "i" : "controls-state-change-of"
  }, {
    "@id" : 100788,
    "s" : 78729,
    "t" : 77910,
    "i" : "controls-phosphorylation-of"
  }, {
    "@id" : 100787,
    "s" : 78729,
    "t" : 76756,
    "i" : "controls-phosphorylation-of"
  }, {
    "@id" : 100786,
    "s" : 78729,
    "t" : 77778,
    "i" : "in-complex-with"
  }, {
    "@id" : 100785,
    "s" : 78729,
    "t" : 78673,
    "i" : "controls-phosphorylation-of"
  }, {
    "@id" : 100784,
    "s" : 78729,
    "t" : 76494,
    "i" : "controls-phosphorylation-of"
  }, {
    "@id" : 100783,
    "s" : 78729,
    "t" : 76877,
    "i" : "in-complex-with"
  }, {
    "@id" : 100782,
    "s" : 78729,
    "t" : 76877,
    "i" : "controls-state-change-of"
  }, {
    "@id" : 100781,
    "s" : 78729,
    "t" : 78658,
    "i" : "in-complex-with"
  }, {
    "@id" : 100780,
    "s" : 78729,
    "t" : 78658,
    "i" : "controls-state-change-of"
  }, {
    "@id" : 100779,
    "s" : 78729,
    "t" : 78530,
    "i" : "in-complex-with"
  }, {
    "@id" : 100778,
    "s" : 78729,
    "t" : 78530,
    "i" : "controls-state-change-of"
  }, {
    "@id" : 100777,
    "s" : 78728,
    "t" : 77792,
    "i" : "in-complex-with"
  }, {
    "@id" : 100776,
    "s" : 78728,
    "t" : 78035,
    "i" : "in-complex-with"
  }, {
    "@id" : 100775,
    "s" : 78728,
    "t" : 78027,
    "i" : "in-complex-with"
  }, {
    "@id" : 100774,
    "s" : 78728,
    "t" : 78032,
    "i" : "in-complex-with"
  }, {
    "@id" : 100773,
    "s" : 78728,
    "t" : 77771,
    "i" : "in-complex-with"
  }, {
    "@id" : 100772,
    "s" : 78726,
    "t" : 77792,
    "i" : "in-complex-with"
  }, {
    "@id" : 100771,
    "s" : 78726,
    "t" : 78035,
    "i" : "in-complex-with"
  }, {
    "@id" : 100770,
    "s" : 78726,
    "t" : 78027,
    "i" : "in-complex-with"
  }, {
    "@id" : 100769,
    "s" : 78726,
    "t" : 78032,
    "i" : "in-complex-with"
  }, {
    "@id" : 100768,
    "s" : 78726,
    "t" : 77771,
    "i" : "in-complex-with"
  }, {
    "@id" : 100767,
    "s" : 78725,
    "t" : 77790,
    "i" : "chemical-affects"
  }, {
    "@id" : 100766,
    "s" : 78725,
    "t" : 77878,
    "i" : "chemical-affects"
  }, {
    "@id" : 100765,
    "s" : 78725,
    "t" : 77924,
    "i" : "chemical-affects"
  }, {
    "@id" : 100764,
    "s" : 78724,
    "t" : 77792,
    "i" : "in-complex-with"
  }, {
    "@id" : 100763,
    "s" : 78724,
    "t" : 78035,
    "i" : "in-complex-with"
  }, {
    "@id" : 100762,
    "s" : 78724,
    "t" : 78027,
    "i" : "in-complex-with"
  }, {
    "@id" : 100761,
    "s" : 78724,
    "t" : 78032,
    "i" : "in-complex-with"
  }, {
    "@id" : 100760,
    "s" : 78724,
    "t" : 77771,
    "i" : "in-complex-with"
  }, {
    "@id" : 100759,
    "s" : 78723,
    "t" : 78862,
    "i" : "in-complex-with"
  }, {
    "@id" : 100758,
    "s" : 78723,
    "t" : 78868,
    "i" : "in-complex-with"
  }, {
    "@id" : 100757,
    "s" : 78723,
    "t" : 78865,
    "i" : "in-complex-with"
  }, {
    "@id" : 100756,
    "s" : 78723,
    "t" : 77966,
    "i" : "in-complex-with"
  }, {
    "@id" : 100755,
    "s" : 78723,
    "t" : 78926,
    "i" : "in-complex-with"
  }, {
    "@id" : 100754,
    "s" : 78723,
    "t" : 78925,
    "i" : "in-complex-with"
  }, {
    "@id" : 100753,
    "s" : 78722,
    "t" : 77240,
    "i" : "controls-phosphorylation-of"
  }, {
    "@id" : 100752,
    "s" : 78722,
    "t" : 76541,
    "i" : "in-complex-with"
  }, {
    "@id" : 100751,
    "s" : 78722,
    "t" : 77281,
    "i" : "controls-phosphorylation-of"
  }, {
    "@id" : 100750,
    "s" : 78721,
    "t" : 78471,
    "i" : "controls-expression-of"
  }, {
    "@id" : 100749,
    "s" : 78721,
    "t" : 77818,
    "i" : "in-complex-with"
  }, {
    "@id" : 100748,
    "s" : 78720,
    "t" : 78379,
    "i" : "controls-expression-of"
  }, {
    "@id" : 100747,
    "s" : 78719,
    "t" : 78856,
    "i" : "controls-phosphorylation-of"
  }, {
    "@id" : 100746,
    "s" : 78719,
    "t" : 78871,
    "i" : "controls-phosphorylation-of"
  }, {
    "@id" : 100745,
    "s" : 78719,
    "t" : 78875,
    "i" : "controls-phosphorylation-of"
  }, {
    "@id" : 100744,
    "s" : 78718,
    "t" : 78652,
    "i" : "in-complex-with"
  }, {
    "@id" : 100743,
    "s" : 78718,
    "t" : 77034,
    "i" : "controls-phosphorylation-of"
  }, {
    "@id" : 100742,
    "s" : 78718,
    "t" : 77106,
    "i" : "controls-state-change-of"
  }, {
    "@id" : 100741,
    "s" : 78718,
    "t" : 78512,
    "i" : "in-complex-with"
  }, {
    "@id" : 100740,
    "s" : 78718,
    "t" : 77229,
    "i" : "controls-state-change-of"
  }, {
    "@id" : 100739,
    "s" : 78718,
    "t" : 77994,
    "i" : "controls-transport-of"
  }, {
    "@id" : 100738,
    "s" : 78718,
    "t" : 77479,
    "i" : "controls-state-change-of"
  }, {
    "@id" : 100737,
    "s" : 78718,
    "t" : 76961,
    "i" : "controls-phosphorylation-of"
  }, {
    "@id" : 100736,
    "s" : 78718,
    "t" : 77085,
    "i" : "controls-state-change-of"
  }, {
    "@id" : 100735,
    "s" : 78718,
    "t" : 77979,
    "i" : "in-complex-with"
  }, {
    "@id" : 100734,
    "s" : 78718,
    "t" : 77979,
    "i" : "controls-phosphorylation-of"
  }, {
    "@id" : 100733,
    "s" : 78718,
    "t" : 77979,
    "i" : "controls-expression-of"
  }, {
    "@id" : 100732,
    "s" : 78718,
    "t" : 77977,
    "i" : "controls-phosphorylation-of"
  }, {
    "@id" : 100731,
    "s" : 78718,
    "t" : 76365,
    "i" : "controls-transport-of"
  }, {
    "@id" : 100730,
    "s" : 78718,
    "t" : 76365,
    "i" : "controls-phosphorylation-of"
  }, {
    "@id" : 100729,
    "s" : 78718,
    "t" : 78625,
    "i" : "in-complex-with"
  }, {
    "@id" : 100728,
    "s" : 78718,
    "t" : 77949,
    "i" : "controls-state-change-of"
  }, {
    "@id" : 100727,
    "s" : 78718,
    "t" : 78205,
    "i" : "controls-phosphorylation-of"
  }, {
    "@id" : 100726,
    "s" : 78718,
    "t" : 78709,
    "i" : "controls-phosphorylation-of"
  }, {
    "@id" : 100725,
    "s" : 78718,
    "t" : 77935,
    "i" : "in-complex-with"
  }, {
    "@id" : 100724,
    "s" : 78718,
    "t" : 76573,
    "i" : "in-complex-with"
  }, {
    "@id" : 100723,
    "s" : 78718,
    "t" : 78770,
    "i" : "controls-phosphorylation-of"
  }, {
    "@id" : 100722,
    "s" : 78718,
    "t" : 78043,
    "i" : "controls-state-change-of"
  }, {
    "@id" : 100721,
    "s" : 78718,
    "t" : 78042,
    "i" : "controls-phosphorylation-of"
  }, {
    "@id" : 100720,
    "s" : 78718,
    "t" : 77528,
    "i" : "controls-state-change-of"
  }, {
    "@id" : 100719,
    "s" : 78718,
    "t" : 76368,
    "i" : "controls-phosphorylation-of"
  }, {
    "@id" : 100718,
    "s" : 78718,
    "t" : 76368,
    "i" : "controls-transport-of"
  }, {
    "@id" : 100717,
    "s" : 78718,
    "t" : 77005,
    "i" : "in-complex-with"
  }, {
    "@id" : 100716,
    "s" : 78716,
    "t" : 77792,
    "i" : "in-complex-with"
  }, {
    "@id" : 100715,
    "s" : 78716,
    "t" : 78035,
    "i" : "in-complex-with"
  }, {
    "@id" : 100714,
    "s" : 78716,
    "t" : 78027,
    "i" : "in-complex-with"
  }, {
    "@id" : 100713,
    "s" : 78716,
    "t" : 78032,
    "i" : "in-complex-with"
  }, {
    "@id" : 100712,
    "s" : 78716,
    "t" : 77771,
    "i" : "in-complex-with"
  }, {
    "@id" : 100711,
    "s" : 78715,
    "t" : 76541,
    "i" : "in-complex-with"
  }, {
    "@id" : 100710,
    "s" : 78715,
    "t" : 77281,
    "i" : "controls-phosphorylation-of"
  }, {
    "@id" : 100709,
    "s" : 78714,
    "t" : 77792,
    "i" : "in-complex-with"
  }, {
    "@id" : 100708,
    "s" : 78714,
    "t" : 78035,
    "i" : "in-complex-with"
  }, {
    "@id" : 100707,
    "s" : 78714,
    "t" : 78027,
    "i" : "in-complex-with"
  }, {
    "@id" : 100706,
    "s" : 78714,
    "t" : 78032,
    "i" : "in-complex-with"
  }, {
    "@id" : 100705,
    "s" : 78714,
    "t" : 77771,
    "i" : "in-complex-with"
  }, {
    "@id" : 100704,
    "s" : 78713,
    "t" : 77240,
    "i" : "controls-phosphorylation-of"
  }, {
    "@id" : 100703,
    "s" : 78713,
    "t" : 76541,
    "i" : "in-complex-with"
  }, {
    "@id" : 100702,
    "s" : 78713,
    "t" : 77281,
    "i" : "controls-phosphorylation-of"
  }, {
    "@id" : 100701,
    "s" : 78712,
    "t" : 76611,
    "i" : "controls-expression-of"
  }, {
    "@id" : 100700,
    "s" : 78712,
    "t" : 76673,
    "i" : "in-complex-with"
  }, {
    "@id" : 100699,
    "s" : 78711,
    "t" : 78703,
    "i" : "controls-expression-of"
  }, {
    "@id" : 100698,
    "s" : 78710,
    "t" : 76734,
    "i" : "in-complex-with"
  }, {
    "@id" : 100697,
    "s" : 78710,
    "t" : 77620,
    "i" : "controls-state-change-of"
  }, {
    "@id" : 100696,
    "s" : 78710,
    "t" : 77618,
    "i" : "controls-state-change-of"
  }, {
    "@id" : 100695,
    "s" : 78710,
    "t" : 76453,
    "i" : "controls-state-change-of"
  }, {
    "@id" : 100694,
    "s" : 78710,
    "t" : 76452,
    "i" : "controls-state-change-of"
  }, {
    "@id" : 100693,
    "s" : 78710,
    "t" : 77219,
    "i" : "in-complex-with"
  }, {
    "@id" : 100692,
    "s" : 78710,
    "t" : 78613,
    "i" : "in-complex-with"
  }, {
    "@id" : 100691,
    "s" : 78710,
    "t" : 78612,
    "i" : "in-complex-with"
  }, {
    "@id" : 100690,
    "s" : 78710,
    "t" : 78610,
    "i" : "controls-state-change-of"
  }, {
    "@id" : 100689,
    "s" : 78710,
    "t" : 78852,
    "i" : "in-complex-with"
  }, {
    "@id" : 100688,
    "s" : 78710,
    "t" : 78594,
    "i" : "in-complex-with"
  }, {
    "@id" : 100687,
    "s" : 78710,
    "t" : 76542,
    "i" : "in-complex-with"
  }, {
    "@id" : 100686,
    "s" : 78710,
    "t" : 77305,
    "i" : "controls-state-change-of"
  }, {
    "@id" : 100685,
    "s" : 78710,
    "t" : 76651,
    "i" : "in-complex-with"
  }, {
    "@id" : 100684,
    "s" : 78710,
    "t" : 77926,
    "i" : "in-complex-with"
  }, {
    "@id" : 100683,
    "s" : 78710,
    "t" : 77277,
    "i" : "controls-state-change-of"
  }, {
    "@id" : 100682,
    "s" : 78710,
    "t" : 78808,
    "i" : "in-complex-with"
  }, {
    "@id" : 100681,
    "s" : 78710,
    "t" : 77778,
    "i" : "controls-state-change-of"
  }, {
    "@id" : 100680,
    "s" : 78710,
    "t" : 76494,
    "i" : "controls-state-change-of"
  }, {
    "@id" : 100679,
    "s" : 78710,
    "t" : 77772,
    "i" : "controls-state-change-of"
  }, {
    "@id" : 100678,
    "s" : 78710,
    "t" : 76872,
    "i" : "controls-phosphorylation-of"
  }, {
    "@id" : 100677,
    "s" : 78710,
    "t" : 77895,
    "i" : "in-complex-with"
  }, {
    "@id" : 100676,
    "s" : 78710,
    "t" : 77894,
    "i" : "in-complex-with"
  }, {
    "@id" : 100675,
    "s" : 78709,
    "t" : 77118,
    "i" : "controls-state-change-of"
  }, {
    "@id" : 100674,
    "s" : 78709,
    "t" : 78652,
    "i" : "in-complex-with"
  }, {
    "@id" : 100673,
    "s" : 78709,
    "t" : 77098,
    "i" : "controls-state-change-of"
  }, {
    "@id" : 100672,
    "s" : 78709,
    "t" : 78519,
    "i" : "in-complex-with"
  }, {
    "@id" : 100671,
    "s" : 78709,
    "t" : 76455,
    "i" : "in-complex-with"
  }, {
    "@id" : 100670,
    "s" : 78709,
    "t" : 76649,
    "i" : "controls-state-change-of"
  }, {
    "@id" : 100669,
    "s" : 78709,
    "t" : 76458,
    "i" : "in-complex-with"
  }, {
    "@id" : 100668,
    "s" : 78709,
    "t" : 77479,
    "i" : "controls-state-change-of"
  }, {
    "@id" : 100667,
    "s" : 78709,
    "t" : 76454,
    "i" : "in-complex-with"
  }, {
    "@id" : 100666,
    "s" : 78709,
    "t" : 77092,
    "i" : "controls-state-change-of"
  }, {
    "@id" : 100665,
    "s" : 78709,
    "t" : 77090,
    "i" : "controls-state-change-of"
  }, {
    "@id" : 100664,
    "s" : 78709,
    "t" : 77089,
    "i" : "controls-state-change-of"
  }, {
    "@id" : 100663,
    "s" : 78709,
    "t" : 77088,
    "i" : "controls-phosphorylation-of"
  }, {
    "@id" : 100662,
    "s" : 78709,
    "t" : 77086,
    "i" : "controls-state-change-of"
  }, {
    "@id" : 100661,
    "s" : 78709,
    "t" : 76573,
    "i" : "in-complex-with"
  }, {
    "@id" : 100660,
    "s" : 78709,
    "t" : 78490,
    "i" : "controls-state-change-of"
  }, {
    "@id" : 100659,
    "s" : 78709,
    "t" : 78226,
    "i" : "controls-state-change-of"
  }, {
    "@id" : 100658,
    "s" : 78709,
    "t" : 77329,
    "i" : "controls-state-change-of"
  }, {
    "@id" : 100657,
    "s" : 78709,
    "t" : 78224,
    "i" : "controls-state-change-of"
  }, {
    "@id" : 100656,
    "s" : 78709,
    "t" : 77752,
    "i" : "controls-state-change-of"
  }, {
    "@id" : 100655,
    "s" : 78709,
    "t" : 76939,
    "i" : "controls-state-change-of"
  }, {
    "@id" : 100654,
    "s" : 78709,
    "t" : 77064,
    "i" : "controls-state-change-of"
  }, {
    "@id" : 100653,
    "s" : 78709,
    "t" : 76777,
    "i" : "controls-state-change-of"
  }, {
    "@id" : 100652,
    "s" : 78709,
    "t" : 76929,
    "i" : "controls-phosphorylation-of"
  }, {
    "@id" : 100651,
    "s" : 78709,
    "t" : 77952,
    "i" : "in-complex-with"
  }, {
    "@id" : 100650,
    "s" : 78709,
    "t" : 78076,
    "i" : "controls-state-change-of"
  }, {
    "@id" : 100649,
    "s" : 78709,
    "t" : 78075,
    "i" : "controls-state-change-of"
  }, {
    "@id" : 100648,
    "s" : 78709,
    "t" : 78074,
    "i" : "controls-state-change-of"
  }, {
    "@id" : 100647,
    "s" : 78709,
    "t" : 78964,
    "i" : "in-complex-with"
  }, {
    "@id" : 100646,
    "s" : 78709,
    "t" : 78152,
    "i" : "controls-state-change-of"
  }, {
    "@id" : 100645,
    "s" : 78709,
    "t" : 78825,
    "i" : "controls-production-of"
  }, {
    "@id" : 100644,
    "s" : 78709,
    "t" : 77024,
    "i" : "in-complex-with"
  }, {
    "@id" : 100643,
    "s" : 78709,
    "t" : 78043,
    "i" : "in-complex-with"
  }, {
    "@id" : 100642,
    "s" : 78709,
    "t" : 77082,
    "i" : "controls-state-change-of"
  }, {
    "@id" : 100641,
    "s" : 78709,
    "t" : 76754,
    "i" : "controls-transport-of"
  }, {
    "@id" : 100640,
    "s" : 78709,
    "t" : 77647,
    "i" : "in-complex-with"
  }, {
    "@id" : 100639,
    "s" : 78709,
    "t" : 78153,
    "i" : "controls-state-change-of"
  }, {
    "@id" : 100638,
    "s" : 78709,
    "t" : 76488,
    "i" : "controls-state-change-of"
  }, {
    "@id" : 100637,
    "s" : 78707,
    "t" : 76706,
    "i" : "controls-production-of"
  }, {
    "@id" : 100636,
    "s" : 78706,
    "t" : 77681,
    "i" : "controls-phosphorylation-of"
  }, {
    "@id" : 100635,
    "s" : 78705,
    "t" : 76476,
    "i" : "in-complex-with"
  }, {
    "@id" : 100634,
    "s" : 78705,
    "t" : 78807,
    "i" : "controls-state-change-of"
  }, {
    "@id" : 100633,
    "s" : 78705,
    "t" : 77102,
    "i" : "controls-state-change-of"
  }, {
    "@id" : 100632,
    "s" : 78705,
    "t" : 78380,
    "i" : "controls-phosphorylation-of"
  }, {
    "@id" : 100631,
    "s" : 78705,
    "t" : 77449,
    "i" : "in-complex-with"
  }, {
    "@id" : 100630,
    "s" : 78705,
    "t" : 78023,
    "i" : "controls-state-change-of"
  }, {
    "@id" : 100629,
    "s" : 78705,
    "t" : 78470,
    "i" : "controls-state-change-of"
  }, {
    "@id" : 100628,
    "s" : 78705,
    "t" : 76420,
    "i" : "controls-state-change-of"
  }, {
    "@id" : 100627,
    "s" : 78705,
    "t" : 77250,
    "i" : "controls-state-change-of"
  }, {
    "@id" : 100626,
    "s" : 78702,
    "t" : 77630,
    "i" : "controls-transport-of"
  }, {
    "@id" : 100625,
    "s" : 78701,
    "t" : 76454,
    "i" : "in-complex-with"
  }, {
    "@id" : 100624,
    "s" : 78701,
    "t" : 77823,
    "i" : "controls-phosphorylation-of"
  }, {
    "@id" : 100623,
    "s" : 78701,
    "t" : 77822,
    "i" : "controls-phosphorylation-of"
  }, {
    "@id" : 100622,
    "s" : 78701,
    "t" : 77821,
    "i" : "controls-phosphorylation-of"
  }, {
    "@id" : 100621,
    "s" : 78701,
    "t" : 77493,
    "i" : "in-complex-with"
  }, {
    "@id" : 100620,
    "s" : 78701,
    "t" : 77815,
    "i" : "controls-transport-of"
  }, {
    "@id" : 100619,
    "s" : 78701,
    "t" : 77815,
    "i" : "controls-phosphorylation-of"
  }, {
    "@id" : 100618,
    "s" : 78701,
    "t" : 78933,
    "i" : "controls-expression-of"
  }, {
    "@id" : 100617,
    "s" : 78701,
    "t" : 76564,
    "i" : "in-complex-with"
  }, {
    "@id" : 100616,
    "s" : 78701,
    "t" : 76720,
    "i" : "in-complex-with"
  }, {
    "@id" : 100615,
    "s" : 78701,
    "t" : 76782,
    "i" : "controls-phosphorylation-of"
  }, {
    "@id" : 100614,
    "s" : 78701,
    "t" : 76458,
    "i" : "in-complex-with"
  }, {
    "@id" : 100613,
    "s" : 78701,
    "t" : 78247,
    "i" : "controls-expression-of"
  }, {
    "@id" : 100612,
    "s" : 78701,
    "t" : 76807,
    "i" : "in-complex-with"
  }, {
    "@id" : 100611,
    "s" : 78700,
    "t" : 78876,
    "i" : "in-complex-with"
  }, {
    "@id" : 100610,
    "s" : 78699,
    "t" : 77751,
    "i" : "in-complex-with"
  }, {
    "@id" : 100609,
    "s" : 78699,
    "t" : 78614,
    "i" : "in-complex-with"
  }, {
    "@id" : 100608,
    "s" : 78698,
    "t" : 77118,
    "i" : "controls-state-change-of"
  }, {
    "@id" : 100607,
    "s" : 78698,
    "t" : 77752,
    "i" : "controls-state-change-of"
  }, {
    "@id" : 100606,
    "s" : 78698,
    "t" : 76777,
    "i" : "controls-state-change-of"
  }, {
    "@id" : 100605,
    "s" : 78698,
    "t" : 77098,
    "i" : "controls-state-change-of"
  }, {
    "@id" : 100604,
    "s" : 78698,
    "t" : 77479,
    "i" : "controls-state-change-of"
  }, {
    "@id" : 100603,
    "s" : 78698,
    "t" : 77092,
    "i" : "controls-state-change-of"
  }, {
    "@id" : 100602,
    "s" : 78698,
    "t" : 77090,
    "i" : "controls-state-change-of"
  }, {
    "@id" : 100601,
    "s" : 78698,
    "t" : 77089,
    "i" : "controls-state-change-of"
  }, {
    "@id" : 100600,
    "s" : 78698,
    "t" : 77088,
    "i" : "controls-state-change-of"
  }, {
    "@id" : 100599,
    "s" : 78698,
    "t" : 77086,
    "i" : "controls-state-change-of"
  }, {
    "@id" : 100598,
    "s" : 78698,
    "t" : 77082,
    "i" : "controls-state-change-of"
  }, {
    "@id" : 100597,
    "s" : 78698,
    "t" : 78226,
    "i" : "controls-state-change-of"
  }, {
    "@id" : 100596,
    "s" : 78698,
    "t" : 77329,
    "i" : "controls-state-change-of"
  }, {
    "@id" : 100595,
    "s" : 78698,
    "t" : 78224,
    "i" : "controls-state-change-of"
  }, {
    "@id" : 100594,
    "s" : 78698,
    "t" : 77064,
    "i" : "controls-state-change-of"
  }, {
    "@id" : 100593,
    "s" : 78698,
    "t" : 78076,
    "i" : "controls-state-change-of"
  }, {
    "@id" : 100592,
    "s" : 78698,
    "t" : 78075,
    "i" : "controls-state-change-of"
  }, {
    "@id" : 100591,
    "s" : 78698,
    "t" : 78074,
    "i" : "controls-state-change-of"
  }, {
    "@id" : 100590,
    "s" : 78698,
    "t" : 76649,
    "i" : "controls-state-change-of"
  }, {
    "@id" : 100589,
    "s" : 78698,
    "t" : 78490,
    "i" : "controls-state-change-of"
  }, {
    "@id" : 100588,
    "s" : 78698,
    "t" : 76488,
    "i" : "controls-state-change-of"
  }, {
    "@id" : 100587,
    "s" : 78698,
    "t" : 77377,
    "i" : "controls-state-change-of"
  }, {
    "@id" : 100586,
    "s" : 78697,
    "t" : 78527,
    "i" : "controls-state-change-of"
  }, {
    "@id" : 100585,
    "s" : 78697,
    "t" : 78807,
    "i" : "controls-state-change-of"
  }, {
    "@id" : 100584,
    "s" : 78696,
    "t" : 78380,
    "i" : "controls-expression-of"
  }, {
    "@id" : 100583,
    "s" : 78695,
    "t" : 77742,
    "i" : "controls-state-change-of"
  }, {
    "@id" : 100582,
    "s" : 78695,
    "t" : 78338,
    "i" : "controls-state-change-of"
  }, {
    "@id" : 100581,
    "s" : 78694,
    "t" : 77351,
    "i" : "in-complex-with"
  }, {
    "@id" : 100580,
    "s" : 78694,
    "t" : 77353,
    "i" : "in-complex-with"
  }, {
    "@id" : 100579,
    "s" : 78693,
    "t" : 77926,
    "i" : "controls-state-change-of"
  }, {
    "@id" : 100578,
    "s" : 78693,
    "t" : 76767,
    "i" : "in-complex-with"
  }, {
    "@id" : 100577,
    "s" : 78693,
    "t" : 78710,
    "i" : "controls-transport-of"
  }, {
    "@id" : 100576,
    "s" : 78693,
    "t" : 78808,
    "i" : "controls-state-change-of"
  }, {
    "@id" : 100575,
    "s" : 78693,
    "t" : 77618,
    "i" : "controls-transport-of"
  }, {
    "@id" : 100574,
    "s" : 78692,
    "t" : 77232,
    "i" : "controls-transport-of"
  }, {
    "@id" : 100573,
    "s" : 78692,
    "t" : 78742,
    "i" : "controls-transport-of"
  }, {
    "@id" : 100572,
    "s" : 78692,
    "t" : 78286,
    "i" : "controls-transport-of"
  }, {
    "@id" : 100571,
    "s" : 78692,
    "t" : 77650,
    "i" : "controls-transport-of"
  }, {
    "@id" : 100570,
    "s" : 78692,
    "t" : 77377,
    "i" : "controls-transport-of"
  }, {
    "@id" : 100569,
    "s" : 78691,
    "t" : 78742,
    "i" : "controls-transport-of"
  }, {
    "@id" : 100568,
    "s" : 78691,
    "t" : 77650,
    "i" : "controls-transport-of"
  }, {
    "@id" : 100567,
    "s" : 78691,
    "t" : 77232,
    "i" : "controls-transport-of"
  }, {
    "@id" : 100566,
    "s" : 78691,
    "t" : 78286,
    "i" : "controls-transport-of"
  }, {
    "@id" : 100565,
    "s" : 78691,
    "t" : 78692,
    "i" : "in-complex-with"
  }, {
    "@id" : 100564,
    "s" : 78691,
    "t" : 78690,
    "i" : "in-complex-with"
  }, {
    "@id" : 100563,
    "s" : 78691,
    "t" : 77377,
    "i" : "controls-transport-of"
  }, {
    "@id" : 100562,
    "s" : 78690,
    "t" : 77232,
    "i" : "controls-transport-of"
  }, {
    "@id" : 100561,
    "s" : 78690,
    "t" : 78742,
    "i" : "controls-transport-of"
  }, {
    "@id" : 100560,
    "s" : 78690,
    "t" : 78286,
    "i" : "controls-transport-of"
  }, {
    "@id" : 100559,
    "s" : 78690,
    "t" : 77650,
    "i" : "controls-transport-of"
  }, {
    "@id" : 100558,
    "s" : 78690,
    "t" : 77377,
    "i" : "controls-transport-of"
  }, {
    "@id" : 100557,
    "s" : 78689,
    "t" : 78742,
    "i" : "controls-transport-of"
  }, {
    "@id" : 100556,
    "s" : 78689,
    "t" : 77650,
    "i" : "controls-transport-of"
  }, {
    "@id" : 100555,
    "s" : 78689,
    "t" : 77232,
    "i" : "controls-transport-of"
  }, {
    "@id" : 100554,
    "s" : 78689,
    "t" : 78286,
    "i" : "controls-transport-of"
  }, {
    "@id" : 100553,
    "s" : 78689,
    "t" : 78692,
    "i" : "in-complex-with"
  }, {
    "@id" : 100552,
    "s" : 78689,
    "t" : 78690,
    "i" : "in-complex-with"
  }, {
    "@id" : 100551,
    "s" : 78689,
    "t" : 77377,
    "i" : "controls-transport-of"
  }, {
    "@id" : 100550,
    "s" : 78688,
    "t" : 77111,
    "i" : "controls-expression-of"
  }, {
    "@id" : 100549,
    "s" : 78688,
    "t" : 78861,
    "i" : "in-complex-with"
  }, {
    "@id" : 100548,
    "s" : 78688,
    "t" : 78858,
    "i" : "in-complex-with"
  }, {
    "@id" : 100547,
    "s" : 78687,
    "t" : 78861,
    "i" : "in-complex-with"
  }, {
    "@id" : 100546,
    "s" : 78687,
    "t" : 77812,
    "i" : "controls-expression-of"
  }, {
    "@id" : 100545,
    "s" : 78687,
    "t" : 78858,
    "i" : "in-complex-with"
  }, {
    "@id" : 100544,
    "s" : 78686,
    "t" : 77111,
    "i" : "controls-expression-of"
  }, {
    "@id" : 100543,
    "s" : 78686,
    "t" : 78861,
    "i" : "in-complex-with"
  }, {
    "@id" : 100542,
    "s" : 78686,
    "t" : 78858,
    "i" : "in-complex-with"
  }, {
    "@id" : 100541,
    "s" : 78683,
    "t" : 77625,
    "i" : "in-complex-with"
  }, {
    "@id" : 100540,
    "s" : 78681,
    "t" : 78807,
    "i" : "controls-state-change-of"
  }, {
    "@id" : 100539,
    "s" : 78681,
    "t" : 78661,
    "i" : "controls-phosphorylation-of"
  }, {
    "@id" : 100538,
    "s" : 78681,
    "t" : 78372,
    "i" : "in-complex-with"
  }, {
    "@id" : 100537,
    "s" : 78681,
    "t" : 77683,
    "i" : "in-complex-with"
  }, {
    "@id" : 100536,
    "s" : 78680,
    "t" : 78456,
    "i" : "controls-transport-of"
  }, {
    "@id" : 100535,
    "s" : 78680,
    "t" : 76450,
    "i" : "in-complex-with"
  }, {
    "@id" : 100534,
    "s" : 78679,
    "t" : 78424,
    "i" : "controls-expression-of"
  }, {
    "@id" : 100533,
    "s" : 78679,
    "t" : 78004,
    "i" : "controls-expression-of"
  }, {
    "@id" : 100532,
    "s" : 78679,
    "t" : 78387,
    "i" : "controls-expression-of"
  }, {
    "@id" : 100531,
    "s" : 78679,
    "t" : 77616,
    "i" : "controls-expression-of"
  }, {
    "@id" : 100530,
    "s" : 78679,
    "t" : 78639,
    "i" : "controls-expression-of"
  }, {
    "@id" : 100529,
    "s" : 78679,
    "t" : 78503,
    "i" : "in-complex-with"
  }, {
    "@id" : 100528,
    "s" : 78679,
    "t" : 76581,
    "i" : "controls-expression-of"
  }, {
    "@id" : 100527,
    "s" : 78679,
    "t" : 78367,
    "i" : "in-complex-with"
  }, {
    "@id" : 100526,
    "s" : 78679,
    "t" : 78367,
    "i" : "controls-expression-of"
  }, {
    "@id" : 100525,
    "s" : 78679,
    "t" : 77625,
    "i" : "in-complex-with"
  }, {
    "@id" : 100524,
    "s" : 78679,
    "t" : 77144,
    "i" : "controls-expression-of"
  }, {
    "@id" : 100523,
    "s" : 78679,
    "t" : 77840,
    "i" : "in-complex-with"
  }, {
    "@id" : 100522,
    "s" : 78679,
    "t" : 76430,
    "i" : "controls-expression-of"
  }, {
    "@id" : 100521,
    "s" : 78679,
    "t" : 77197,
    "i" : "controls-expression-of"
  }, {
    "@id" : 100520,
    "s" : 78679,
    "t" : 76683,
    "i" : "controls-expression-of"
  }, {
    "@id" : 100519,
    "s" : 78679,
    "t" : 76557,
    "i" : "controls-expression-of"
  }, {
    "@id" : 100518,
    "s" : 78679,
    "t" : 77577,
    "i" : "controls-expression-of"
  }, {
    "@id" : 100517,
    "s" : 78679,
    "t" : 76680,
    "i" : "controls-expression-of"
  }, {
    "@id" : 100516,
    "s" : 78679,
    "t" : 78087,
    "i" : "controls-expression-of"
  }, {
    "@id" : 100515,
    "s" : 78679,
    "t" : 78211,
    "i" : "controls-expression-of"
  }, {
    "@id" : 100514,
    "s" : 78679,
    "t" : 78208,
    "i" : "controls-expression-of"
  }, {
    "@id" : 100513,
    "s" : 78679,
    "t" : 76797,
    "i" : "controls-expression-of"
  }, {
    "@id" : 100512,
    "s" : 78679,
    "t" : 77050,
    "i" : "controls-expression-of"
  }, {
    "@id" : 100511,
    "s" : 78679,
    "t" : 77049,
    "i" : "controls-expression-of"
  }, {
    "@id" : 100510,
    "s" : 78679,
    "t" : 77194,
    "i" : "controls-expression-of"
  }, {
    "@id" : 100509,
    "s" : 78679,
    "t" : 78751,
    "i" : "in-complex-with"
  }, {
    "@id" : 100508,
    "s" : 78679,
    "t" : 78066,
    "i" : "controls-expression-of"
  }, {
    "@id" : 100507,
    "s" : 78679,
    "t" : 77790,
    "i" : "controls-expression-of"
  }, {
    "@id" : 100506,
    "s" : 78679,
    "t" : 78643,
    "i" : "controls-expression-of"
  }, {
    "@id" : 100505,
    "s" : 78679,
    "t" : 76650,
    "i" : "controls-expression-of"
  }, {
    "@id" : 100504,
    "s" : 78679,
    "t" : 78307,
    "i" : "controls-expression-of"
  }, {
    "@id" : 100503,
    "s" : 78679,
    "t" : 77282,
    "i" : "controls-expression-of"
  }, {
    "@id" : 100502,
    "s" : 78679,
    "t" : 76639,
    "i" : "controls-expression-of"
  }, {
    "@id" : 100501,
    "s" : 78679,
    "t" : 76766,
    "i" : "controls-expression-of"
  }, {
    "@id" : 100500,
    "s" : 78679,
    "t" : 78640,
    "i" : "controls-expression-of"
  }, {
    "@id" : 100499,
    "s" : 78679,
    "t" : 78427,
    "i" : "controls-expression-of"
  }, {
    "@id" : 100498,
    "s" : 78679,
    "t" : 76760,
    "i" : "controls-expression-of"
  }, {
    "@id" : 100497,
    "s" : 78679,
    "t" : 76759,
    "i" : "controls-expression-of"
  }, {
    "@id" : 100496,
    "s" : 78679,
    "t" : 76757,
    "i" : "controls-expression-of"
  }, {
    "@id" : 100495,
    "s" : 78679,
    "t" : 76369,
    "i" : "controls-state-change-of"
  }, {
    "@id" : 100494,
    "s" : 78679,
    "t" : 76803,
    "i" : "controls-expression-of"
  }, {
    "@id" : 100493,
    "s" : 78679,
    "t" : 77645,
    "i" : "controls-expression-of"
  }, {
    "@id" : 100492,
    "s" : 78679,
    "t" : 77132,
    "i" : "controls-expression-of"
  }, {
    "@id" : 100491,
    "s" : 78679,
    "t" : 77129,
    "i" : "controls-expression-of"
  }, {
    "@id" : 100490,
    "s" : 78679,
    "t" : 78790,
    "i" : "controls-expression-of"
  }, {
    "@id" : 100489,
    "s" : 78679,
    "t" : 77253,
    "i" : "controls-expression-of"
  }, {
    "@id" : 100488,
    "s" : 78679,
    "t" : 77508,
    "i" : "controls-expression-of"
  }, {
    "@id" : 100487,
    "s" : 78678,
    "t" : 76966,
    "i" : "in-complex-with"
  }, {
    "@id" : 100486,
    "s" : 78678,
    "t" : 76460,
    "i" : "in-complex-with"
  }, {
    "@id" : 100485,
    "s" : 78678,
    "t" : 77555,
    "i" : "controls-transport-of"
  }, {
    "@id" : 100484,
    "s" : 78678,
    "t" : 77490,
    "i" : "in-complex-with"
  }, {
    "@id" : 100483,
    "s" : 78678,
    "t" : 78128,
    "i" : "in-complex-with"
  }, {
    "@id" : 100482,
    "s" : 78678,
    "t" : 77293,
    "i" : "in-complex-with"
  }, {
    "@id" : 100481,
    "s" : 78678,
    "t" : 77292,
    "i" : "in-complex-with"
  }, {
    "@id" : 100480,
    "s" : 78678,
    "t" : 77291,
    "i" : "in-complex-with"
  }, {
    "@id" : 100479,
    "s" : 78678,
    "t" : 77290,
    "i" : "in-complex-with"
  }, {
    "@id" : 100478,
    "s" : 78678,
    "t" : 77289,
    "i" : "in-complex-with"
  }, {
    "@id" : 100477,
    "s" : 78678,
    "t" : 77288,
    "i" : "in-complex-with"
  }, {
    "@id" : 100476,
    "s" : 78678,
    "t" : 77286,
    "i" : "in-complex-with"
  }, {
    "@id" : 100475,
    "s" : 78678,
    "t" : 77285,
    "i" : "in-complex-with"
  }, {
    "@id" : 100474,
    "s" : 78678,
    "t" : 77676,
    "i" : "in-complex-with"
  }, {
    "@id" : 100473,
    "s" : 78678,
    "t" : 77283,
    "i" : "controls-transport-of"
  }, {
    "@id" : 100472,
    "s" : 78677,
    "t" : 78528,
    "i" : "controls-state-change-of"
  }, {
    "@id" : 100471,
    "s" : 78677,
    "t" : 77372,
    "i" : "controls-state-change-of"
  }, {
    "@id" : 100470,
    "s" : 78677,
    "t" : 78058,
    "i" : "controls-phosphorylation-of"
  }, {
    "@id" : 100469,
    "s" : 78677,
    "t" : 77495,
    "i" : "controls-transport-of"
  }, {
    "@id" : 100468,
    "s" : 78677,
    "t" : 77495,
    "i" : "controls-phosphorylation-of"
  }, {
    "@id" : 100467,
    "s" : 78677,
    "t" : 78001,
    "i" : "controls-expression-of"
  }, {
    "@id" : 100466,
    "s" : 78677,
    "t" : 77098,
    "i" : "controls-transport-of"
  }, {
    "@id" : 100465,
    "s" : 78677,
    "t" : 78247,
    "i" : "controls-transport-of"
  }, {
    "@id" : 100464,
    "s" : 78677,
    "t" : 76709,
    "i" : "in-complex-with"
  }, {
    "@id" : 100463,
    "s" : 78677,
    "t" : 77988,
    "i" : "controls-phosphorylation-of"
  }, {
    "@id" : 100462,
    "s" : 78677,
    "t" : 76703,
    "i" : "controls-state-change-of"
  }, {
    "@id" : 100461,
    "s" : 78677,
    "t" : 77342,
    "i" : "in-complex-with"
  }, {
    "@id" : 100460,
    "s" : 78677,
    "t" : 76573,
    "i" : "controls-phosphorylation-of"
  }, {
    "@id" : 100459,
    "s" : 78677,
    "t" : 77710,
    "i" : "in-complex-with"
  }, {
    "@id" : 100458,
    "s" : 78677,
    "t" : 78094,
    "i" : "in-complex-with"
  }, {
    "@id" : 100457,
    "s" : 78677,
    "t" : 76684,
    "i" : "in-complex-with"
  }, {
    "@id" : 100456,
    "s" : 78677,
    "t" : 78090,
    "i" : "in-complex-with"
  }, {
    "@id" : 100455,
    "s" : 78677,
    "t" : 78084,
    "i" : "in-complex-with"
  }, {
    "@id" : 100454,
    "s" : 78677,
    "t" : 76419,
    "i" : "controls-phosphorylation-of"
  }, {
    "@id" : 100453,
    "s" : 78677,
    "t" : 78210,
    "i" : "in-complex-with"
  }, {
    "@id" : 100452,
    "s" : 78677,
    "t" : 78207,
    "i" : "in-complex-with"
  }, {
    "@id" : 100451,
    "s" : 78677,
    "t" : 77949,
    "i" : "controls-state-change-of"
  }, {
    "@id" : 100450,
    "s" : 78677,
    "t" : 77307,
    "i" : "controls-phosphorylation-of"
  }, {
    "@id" : 100449,
    "s" : 78677,
    "t" : 76661,
    "i" : "controls-phosphorylation-of"
  }, {
    "@id" : 100448,
    "s" : 78677,
    "t" : 78073,
    "i" : "controls-phosphorylation-of"
  }, {
    "@id" : 100447,
    "s" : 78677,
    "t" : 78197,
    "i" : "controls-expression-of"
  }, {
    "@id" : 100446,
    "s" : 78677,
    "t" : 76702,
    "i" : "controls-transport-of"
  }, {
    "@id" : 100445,
    "s" : 78677,
    "t" : 77421,
    "i" : "in-complex-with"
  }, {
    "@id" : 100444,
    "s" : 78677,
    "t" : 77034,
    "i" : "in-complex-with"
  }, {
    "@id" : 100443,
    "s" : 78677,
    "t" : 78179,
    "i" : "in-complex-with"
  }, {
    "@id" : 100442,
    "s" : 78677,
    "t" : 78178,
    "i" : "controls-state-change-of"
  }, {
    "@id" : 100441,
    "s" : 78677,
    "t" : 78171,
    "i" : "controls-state-change-of"
  }, {
    "@id" : 100440,
    "s" : 78677,
    "t" : 77642,
    "i" : "in-complex-with"
  }, {
    "@id" : 100439,
    "s" : 78677,
    "t" : 76674,
    "i" : "controls-state-change-of"
  }, {
    "@id" : 100438,
    "s" : 78675,
    "t" : 76756,
    "i" : "controls-state-change-of"
  }, {
    "@id" : 100437,
    "s" : 78675,
    "t" : 78379,
    "i" : "controls-state-change-of"
  }, {
    "@id" : 100436,
    "s" : 78675,
    "t" : 77874,
    "i" : "controls-state-change-of"
  }, {
    "@id" : 100435,
    "s" : 78674,
    "t" : 77625,
    "i" : "in-complex-with"
  }, {
    "@id" : 100434,
    "s" : 78674,
    "t" : 76966,
    "i" : "controls-state-change-of"
  }, {
    "@id" : 100433,
    "s" : 78674,
    "t" : 77091,
    "i" : "in-complex-with"
  }, {
    "@id" : 100432,
    "s" : 78674,
    "t" : 77332,
    "i" : "in-complex-with"
  }, {
    "@id" : 100431,
    "s" : 78674,
    "t" : 77327,
    "i" : "in-complex-with"
  }, {
    "@id" : 100430,
    "s" : 78674,
    "t" : 77326,
    "i" : "in-complex-with"
  }, {
    "@id" : 100429,
    "s" : 78674,
    "t" : 76557,
    "i" : "controls-phosphorylation-of"
  }, {
    "@id" : 100428,
    "s" : 78674,
    "t" : 78091,
    "i" : "controls-state-change-of"
  }, {
    "@id" : 100427,
    "s" : 78674,
    "t" : 76554,
    "i" : "controls-phosphorylation-of"
  }, {
    "@id" : 100426,
    "s" : 78674,
    "t" : 77574,
    "i" : "in-complex-with"
  }, {
    "@id" : 100425,
    "s" : 78674,
    "t" : 76803,
    "i" : "controls-phosphorylation-of"
  }, {
    "@id" : 100424,
    "s" : 78674,
    "t" : 78589,
    "i" : "in-complex-with"
  }, {
    "@id" : 100423,
    "s" : 78674,
    "t" : 77676,
    "i" : "controls-state-change-of"
  }, {
    "@id" : 100422,
    "s" : 78674,
    "t" : 77556,
    "i" : "in-complex-with"
  }, {
    "@id" : 100421,
    "s" : 78674,
    "t" : 77293,
    "i" : "controls-state-change-of"
  }, {
    "@id" : 100420,
    "s" : 78674,
    "t" : 77292,
    "i" : "controls-state-change-of"
  }, {
    "@id" : 100419,
    "s" : 78674,
    "t" : 77291,
    "i" : "controls-phosphorylation-of"
  }, {
    "@id" : 100418,
    "s" : 78674,
    "t" : 77290,
    "i" : "controls-state-change-of"
  }, {
    "@id" : 100417,
    "s" : 78674,
    "t" : 77289,
    "i" : "controls-state-change-of"
  }, {
    "@id" : 100416,
    "s" : 78674,
    "t" : 77288,
    "i" : "controls-state-change-of"
  }, {
    "@id" : 100415,
    "s" : 78674,
    "t" : 77286,
    "i" : "controls-state-change-of"
  }, {
    "@id" : 100414,
    "s" : 78674,
    "t" : 78437,
    "i" : "in-complex-with"
  }, {
    "@id" : 100413,
    "s" : 78674,
    "t" : 78683,
    "i" : "in-complex-with"
  }, {
    "@id" : 100412,
    "s" : 78674,
    "t" : 76891,
    "i" : "in-complex-with"
  }, {
    "@id" : 100411,
    "s" : 78674,
    "t" : 78678,
    "i" : "controls-state-change-of"
  }, {
    "@id" : 100410,
    "s" : 78674,
    "t" : 76756,
    "i" : "controls-phosphorylation-of"
  }, {
    "@id" : 100409,
    "s" : 78674,
    "t" : 77325,
    "i" : "in-complex-with"
  }, {
    "@id" : 100408,
    "s" : 78674,
    "t" : 78156,
    "i" : "in-complex-with"
  }, {
    "@id" : 100407,
    "s" : 78674,
    "t" : 78154,
    "i" : "in-complex-with"
  }, {
    "@id" : 100406,
    "s" : 78674,
    "t" : 78660,
    "i" : "controls-phosphorylation-of"
  }, {
    "@id" : 100405,
    "s" : 78673,
    "t" : 77913,
    "i" : "controls-phosphorylation-of"
  }, {
    "@id" : 100404,
    "s" : 78673,
    "t" : 76557,
    "i" : "controls-phosphorylation-of"
  }, {
    "@id" : 100403,
    "s" : 78673,
    "t" : 76756,
    "i" : "controls-phosphorylation-of"
  }, {
    "@id" : 100402,
    "s" : 78673,
    "t" : 76554,
    "i" : "controls-phosphorylation-of"
  }, {
    "@id" : 100401,
    "s" : 78673,
    "t" : 77929,
    "i" : "controls-phosphorylation-of"
  }, {
    "@id" : 100400,
    "s" : 78671,
    "t" : 77118,
    "i" : "controls-state-change-of"
  }, {
    "@id" : 100399,
    "s" : 78671,
    "t" : 76859,
    "i" : "in-complex-with"
  }, {
    "@id" : 100398,
    "s" : 78671,
    "t" : 76857,
    "i" : "in-complex-with"
  }, {
    "@id" : 100397,
    "s" : 78671,
    "t" : 77752,
    "i" : "controls-state-change-of"
  }, {
    "@id" : 100396,
    "s" : 78671,
    "t" : 76855,
    "i" : "in-complex-with"
  }, {
    "@id" : 100395,
    "s" : 78671,
    "t" : 78825,
    "i" : "controls-production-of"
  }, {
    "@id" : 100394,
    "s" : 78671,
    "t" : 77098,
    "i" : "controls-state-change-of"
  }, {
    "@id" : 100393,
    "s" : 78671,
    "t" : 77479,
    "i" : "controls-state-change-of"
  }, {
    "@id" : 100392,
    "s" : 78671,
    "t" : 76965,
    "i" : "in-complex-with"
  }, {
    "@id" : 100391,
    "s" : 78671,
    "t" : 77092,
    "i" : "controls-state-change-of"
  }, {
    "@id" : 100390,
    "s" : 78671,
    "t" : 76963,
    "i" : "in-complex-with"
  }, {
    "@id" : 100389,
    "s" : 78671,
    "t" : 77090,
    "i" : "controls-state-change-of"
  }, {
    "@id" : 100388,
    "s" : 78671,
    "t" : 77089,
    "i" : "controls-state-change-of"
  }, {
    "@id" : 100387,
    "s" : 78671,
    "t" : 77088,
    "i" : "controls-state-change-of"
  }, {
    "@id" : 100386,
    "s" : 78671,
    "t" : 77086,
    "i" : "controls-state-change-of"
  }, {
    "@id" : 100385,
    "s" : 78671,
    "t" : 78490,
    "i" : "controls-state-change-of"
  }, {
    "@id" : 100384,
    "s" : 78671,
    "t" : 78226,
    "i" : "controls-state-change-of"
  }, {
    "@id" : 100383,
    "s" : 78671,
    "t" : 77329,
    "i" : "controls-state-change-of"
  }, {
    "@id" : 100382,
    "s" : 78671,
    "t" : 78224,
    "i" : "controls-state-change-of"
  }, {
    "@id" : 100381,
    "s" : 78671,
    "t" : 78351,
    "i" : "controls-phosphorylation-of"
  }, {
    "@id" : 100380,
    "s" : 78671,
    "t" : 78476,
    "i" : "in-complex-with"
  }, {
    "@id" : 100379,
    "s" : 78671,
    "t" : 78475,
    "i" : "in-complex-with"
  }, {
    "@id" : 100378,
    "s" : 78671,
    "t" : 77064,
    "i" : "controls-state-change-of"
  }, {
    "@id" : 100377,
    "s" : 78671,
    "t" : 76933,
    "i" : "in-complex-with"
  }, {
    "@id" : 100376,
    "s" : 78671,
    "t" : 76777,
    "i" : "controls-state-change-of"
  }, {
    "@id" : 100375,
    "s" : 78671,
    "t" : 78076,
    "i" : "controls-state-change-of"
  }, {
    "@id" : 100374,
    "s" : 78671,
    "t" : 78075,
    "i" : "controls-state-change-of"
  }, {
    "@id" : 100373,
    "s" : 78671,
    "t" : 78074,
    "i" : "controls-state-change-of"
  }, {
    "@id" : 100372,
    "s" : 78671,
    "t" : 78472,
    "i" : "in-complex-with"
  }, {
    "@id" : 100371,
    "s" : 78671,
    "t" : 76649,
    "i" : "controls-state-change-of"
  }, {
    "@id" : 100370,
    "s" : 78671,
    "t" : 77672,
    "i" : "in-complex-with"
  }, {
    "@id" : 100369,
    "s" : 78671,
    "t" : 77669,
    "i" : "in-complex-with"
  }, {
    "@id" : 100368,
    "s" : 78671,
    "t" : 77666,
    "i" : "in-complex-with"
  }, {
    "@id" : 100367,
    "s" : 78671,
    "t" : 77082,
    "i" : "controls-state-change-of"
  }, {
    "@id" : 100366,
    "s" : 78671,
    "t" : 77858,
    "i" : "controls-state-change-of"
  }, {
    "@id" : 100365,
    "s" : 78671,
    "t" : 76488,
    "i" : "controls-state-change-of"
  }, {
    "@id" : 100364,
    "s" : 78671,
    "t" : 77761,
    "i" : "controls-expression-of"
  }, {
    "@id" : 100363,
    "s" : 78670,
    "t" : 77118,
    "i" : "controls-state-change-of"
  }, {
    "@id" : 100362,
    "s" : 78670,
    "t" : 77098,
    "i" : "controls-state-change-of"
  }, {
    "@id" : 100361,
    "s" : 78670,
    "t" : 77879,
    "i" : "controls-state-change-of"
  }, {
    "@id" : 100360,
    "s" : 78670,
    "t" : 78825,
    "i" : "controls-production-of"
  }, {
    "@id" : 100359,
    "s" : 78670,
    "t" : 77233,
    "i" : "controls-expression-of"
  }, {
    "@id" : 100358,
    "s" : 78670,
    "t" : 77231,
    "i" : "controls-expression-of"
  }, {
    "@id" : 100357,
    "s" : 78670,
    "t" : 76970,
    "i" : "in-complex-with"
  }, {
    "@id" : 100356,
    "s" : 78670,
    "t" : 77095,
    "i" : "controls-state-change-of"
  }, {
    "@id" : 100355,
    "s" : 78670,
    "t" : 77479,
    "i" : "controls-state-change-of"
  }, {
    "@id" : 100354,
    "s" : 78670,
    "t" : 76965,
    "i" : "in-complex-with"
  }, {
    "@id" : 100353,
    "s" : 78670,
    "t" : 76964,
    "i" : "in-complex-with"
  }, {
    "@id" : 100352,
    "s" : 78670,
    "t" : 77090,
    "i" : "controls-state-change-of"
  }, {
    "@id" : 100351,
    "s" : 78670,
    "t" : 77089,
    "i" : "controls-state-change-of"
  }, {
    "@id" : 100350,
    "s" : 78670,
    "t" : 76454,
    "i" : "controls-phosphorylation-of"
  }, {
    "@id" : 100349,
    "s" : 78670,
    "t" : 77179,
    "i" : "controls-state-change-of"
  }, {
    "@id" : 100348,
    "s" : 78670,
    "t" : 78490,
    "i" : "controls-state-change-of"
  }, {
    "@id" : 100347,
    "s" : 78670,
    "t" : 77178,
    "i" : "controls-state-change-of"
  }, {
    "@id" : 100346,
    "s" : 78670,
    "t" : 77092,
    "i" : "controls-state-change-of"
  }, {
    "@id" : 100345,
    "s" : 78670,
    "t" : 78226,
    "i" : "controls-state-change-of"
  }, {
    "@id" : 100344,
    "s" : 78670,
    "t" : 76817,
    "i" : "controls-state-change-of"
  }, {
    "@id" : 100343,
    "s" : 78670,
    "t" : 78224,
    "i" : "controls-state-change-of"
  }, {
    "@id" : 100342,
    "s" : 78670,
    "t" : 78476,
    "i" : "in-complex-with"
  }, {
    "@id" : 100341,
    "s" : 78670,
    "t" : 78475,
    "i" : "in-complex-with"
  }, {
    "@id" : 100340,
    "s" : 78670,
    "t" : 78345,
    "i" : "controls-transport-of"
  }, {
    "@id" : 100339,
    "s" : 78670,
    "t" : 77064,
    "i" : "controls-state-change-of"
  }, {
    "@id" : 100338,
    "s" : 78670,
    "t" : 76679,
    "i" : "controls-state-change-of"
  }, {
    "@id" : 100337,
    "s" : 78670,
    "t" : 78759,
    "i" : "controls-state-change-of"
  }, {
    "@id" : 100336,
    "s" : 78670,
    "t" : 76777,
    "i" : "controls-state-change-of"
  }, {
    "@id" : 100335,
    "s" : 78670,
    "t" : 77184,
    "i" : "controls-state-change-of"
  }, {
    "@id" : 100334,
    "s" : 78670,
    "t" : 77088,
    "i" : "controls-state-change-of"
  }, {
    "@id" : 100333,
    "s" : 78670,
    "t" : 77182,
    "i" : "controls-state-change-of"
  }, {
    "@id" : 100332,
    "s" : 78670,
    "t" : 77181,
    "i" : "controls-state-change-of"
  }, {
    "@id" : 100331,
    "s" : 78670,
    "t" : 78076,
    "i" : "controls-state-change-of"
  }, {
    "@id" : 100330,
    "s" : 78670,
    "t" : 78075,
    "i" : "controls-state-change-of"
  }, {
    "@id" : 100329,
    "s" : 78670,
    "t" : 78074,
    "i" : "controls-state-change-of"
  }, {
    "@id" : 100328,
    "s" : 78670,
    "t" : 77177,
    "i" : "controls-state-change-of"
  }, {
    "@id" : 100327,
    "s" : 78670,
    "t" : 77176,
    "i" : "controls-state-change-of"
  }, {
    "@id" : 100326,
    "s" : 78670,
    "t" : 77175,
    "i" : "controls-state-change-of"
  }, {
    "@id" : 100325,
    "s" : 78670,
    "t" : 77043,
    "i" : "controls-state-change-of"
  }, {
    "@id" : 100324,
    "s" : 78670,
    "t" : 77752,
    "i" : "controls-state-change-of"
  }, {
    "@id" : 100323,
    "s" : 78670,
    "t" : 77086,
    "i" : "controls-state-change-of"
  }, {
    "@id" : 100322,
    "s" : 78670,
    "t" : 78472,
    "i" : "in-complex-with"
  }, {
    "@id" : 100321,
    "s" : 78670,
    "t" : 77674,
    "i" : "in-complex-with"
  }, {
    "@id" : 100320,
    "s" : 78670,
    "t" : 76649,
    "i" : "controls-state-change-of"
  }, {
    "@id" : 100319,
    "s" : 78670,
    "t" : 77672,
    "i" : "in-complex-with"
  }, {
    "@id" : 100318,
    "s" : 78670,
    "t" : 77669,
    "i" : "in-complex-with"
  }, {
    "@id" : 100317,
    "s" : 78670,
    "t" : 77668,
    "i" : "controls-phosphorylation-of"
  }, {
    "@id" : 100316,
    "s" : 78670,
    "t" : 77666,
    "i" : "in-complex-with"
  }, {
    "@id" : 100315,
    "s" : 78670,
    "t" : 76513,
    "i" : "controls-expression-of"
  }, {
    "@id" : 100314,
    "s" : 78670,
    "t" : 78298,
    "i" : "controls-expression-of"
  }, {
    "@id" : 100313,
    "s" : 78670,
    "t" : 77082,
    "i" : "controls-state-change-of"
  }, {
    "@id" : 100312,
    "s" : 78670,
    "t" : 76368,
    "i" : "controls-phosphorylation-of"
  }, {
    "@id" : 100311,
    "s" : 78670,
    "t" : 76488,
    "i" : "controls-state-change-of"
  }, {
    "@id" : 100310,
    "s" : 78670,
    "t" : 76486,
    "i" : "controls-state-change-of"
  }, {
    "@id" : 100309,
    "s" : 78670,
    "t" : 77329,
    "i" : "controls-state-change-of"
  }, {
    "@id" : 100308,
    "s" : 78670,
    "t" : 77761,
    "i" : "controls-expression-of"
  }, {
    "@id" : 100307,
    "s" : 78669,
    "t" : 77116,
    "i" : "in-complex-with"
  }, {
    "@id" : 100306,
    "s" : 78669,
    "t" : 78315,
    "i" : "in-complex-with"
  }, {
    "@id" : 100305,
    "s" : 78669,
    "t" : 77354,
    "i" : "in-complex-with"
  }, {
    "@id" : 100304,
    "s" : 78666,
    "t" : 78639,
    "i" : "in-complex-with"
  }, {
    "@id" : 100303,
    "s" : 78666,
    "t" : 77046,
    "i" : "in-complex-with"
  }, {
    "@id" : 100302,
    "s" : 78666,
    "t" : 78641,
    "i" : "in-complex-with"
  }, {
    "@id" : 100301,
    "s" : 78664,
    "t" : 77751,
    "i" : "in-complex-with"
  }, {
    "@id" : 100300,
    "s" : 78664,
    "t" : 78358,
    "i" : "controls-phosphorylation-of"
  }, {
    "@id" : 100299,
    "s" : 78664,
    "t" : 78140,
    "i" : "in-complex-with"
  }, {
    "@id" : 100298,
    "s" : 78664,
    "t" : 77667,
    "i" : "controls-phosphorylation-of"
  }, {
    "@id" : 100297,
    "s" : 78664,
    "t" : 77668,
    "i" : "controls-phosphorylation-of"
  }, {
    "@id" : 100296,
    "s" : 78662,
    "t" : 77504,
    "i" : "in-complex-with"
  }, {
    "@id" : 100295,
    "s" : 78662,
    "t" : 77501,
    "i" : "in-complex-with"
  }, {
    "@id" : 100294,
    "s" : 78662,
    "t" : 77498,
    "i" : "in-complex-with"
  }, {
    "@id" : 100293,
    "s" : 78661,
    "t" : 77631,
    "i" : "in-complex-with"
  }, {
    "@id" : 100292,
    "s" : 78661,
    "t" : 78270,
    "i" : "in-complex-with"
  }, {
    "@id" : 100291,
    "s" : 78661,
    "t" : 78269,
    "i" : "in-complex-with"
  }, {
    "@id" : 100290,
    "s" : 78661,
    "t" : 78807,
    "i" : "in-complex-with"
  }, {
    "@id" : 100289,
    "s" : 78661,
    "t" : 76817,
    "i" : "controls-state-change-of"
  }, {
    "@id" : 100288,
    "s" : 78661,
    "t" : 77102,
    "i" : "in-complex-with"
  }, {
    "@id" : 100287,
    "s" : 78661,
    "t" : 78028,
    "i" : "in-complex-with"
  }, {
    "@id" : 100286,
    "s" : 78661,
    "t" : 76840,
    "i" : "in-complex-with"
  }, {
    "@id" : 100285,
    "s" : 78661,
    "t" : 76679,
    "i" : "controls-state-change-of"
  }, {
    "@id" : 100284,
    "s" : 78661,
    "t" : 78884,
    "i" : "in-complex-with"
  }, {
    "@id" : 100283,
    "s" : 78661,
    "t" : 77635,
    "i" : "in-complex-with"
  }, {
    "@id" : 100282,
    "s" : 78658,
    "t" : 78175,
    "i" : "controls-phosphorylation-of"
  }, {
    "@id" : 100281,
    "s" : 78658,
    "t" : 77150,
    "i" : "in-complex-with"
  }, {
    "@id" : 100280,
    "s" : 78658,
    "t" : 77629,
    "i" : "controls-phosphorylation-of"
  }, {
    "@id" : 100279,
    "s" : 78658,
    "t" : 76814,
    "i" : "in-complex-with"
  }, {
    "@id" : 100278,
    "s" : 78658,
    "t" : 77336,
    "i" : "controls-phosphorylation-of"
  }, {
    "@id" : 100277,
    "s" : 78658,
    "t" : 77336,
    "i" : "controls-transport-of"
  }, {
    "@id" : 100276,
    "s" : 78658,
    "t" : 76727,
    "i" : "controls-phosphorylation-of"
  }, {
    "@id" : 100275,
    "s" : 78658,
    "t" : 76727,
    "i" : "controls-transport-of"
  }, {
    "@id" : 100274,
    "s" : 78658,
    "t" : 77654,
    "i" : "in-complex-with"
  }, {
    "@id" : 100273,
    "s" : 78658,
    "t" : 77555,
    "i" : "controls-phosphorylation-of"
  }, {
    "@id" : 100272,
    "s" : 78658,
    "t" : 78673,
    "i" : "controls-phosphorylation-of"
  }, {
    "@id" : 100271,
    "s" : 78658,
    "t" : 78640,
    "i" : "in-complex-with"
  }, {
    "@id" : 100270,
    "s" : 78658,
    "t" : 77070,
    "i" : "controls-state-change-of"
  }, {
    "@id" : 100269,
    "s" : 78658,
    "t" : 78060,
    "i" : "controls-transport-of"
  }, {
    "@id" : 100268,
    "s" : 78658,
    "t" : 77030,
    "i" : "in-complex-with"
  }, {
    "@id" : 100267,
    "s" : 78658,
    "t" : 77445,
    "i" : "in-complex-with"
  }, {
    "@id" : 100266,
    "s" : 78657,
    "t" : 78185,
    "i" : "controls-expression-of"
  }, {
    "@id" : 100265,
    "s" : 78656,
    "t" : 77727,
    "i" : "controls-state-change-of"
  }, {
    "@id" : 100264,
    "s" : 78655,
    "t" : 78807,
    "i" : "controls-state-change-of"
  }, {
    "@id" : 100263,
    "s" : 78655,
    "t" : 78190,
    "i" : "controls-state-change-of"
  }, {
    "@id" : 100262,
    "s" : 78655,
    "t" : 77683,
    "i" : "in-complex-with"
  }, {
    "@id" : 100261,
    "s" : 78655,
    "t" : 77683,
    "i" : "controls-state-change-of"
  }, {
    "@id" : 100260,
    "s" : 78654,
    "t" : 76672,
    "i" : "controls-phosphorylation-of"
  }, {
    "@id" : 100259,
    "s" : 78654,
    "t" : 77499,
    "i" : "controls-phosphorylation-of"
  }, {
    "@id" : 100258,
    "s" : 78654,
    "t" : 78011,
    "i" : "controls-transport-of"
  }, {
    "@id" : 100257,
    "s" : 78654,
    "t" : 78010,
    "i" : "controls-transport-of"
  }, {
    "@id" : 100256,
    "s" : 78654,
    "t" : 78808,
    "i" : "controls-transport-of"
  }, {
    "@id" : 100255,
    "s" : 78654,
    "t" : 76567,
    "i" : "controls-phosphorylation-of"
  }, {
    "@id" : 100254,
    "s" : 78654,
    "t" : 77749,
    "i" : "controls-phosphorylation-of"
  }, {
    "@id" : 100253,
    "s" : 78654,
    "t" : 76787,
    "i" : "controls-phosphorylation-of"
  }, {
    "@id" : 100252,
    "s" : 78654,
    "t" : 78928,
    "i" : "controls-phosphorylation-of"
  }, {
    "@id" : 100251,
    "s" : 78654,
    "t" : 76684,
    "i" : "controls-phosphorylation-of"
  }, {
    "@id" : 100250,
    "s" : 78654,
    "t" : 77342,
    "i" : "controls-phosphorylation-of"
  }, {
    "@id" : 100249,
    "s" : 78654,
    "t" : 77571,
    "i" : "controls-transport-of"
  }, {
    "@id" : 100248,
    "s" : 78654,
    "t" : 77571,
    "i" : "controls-phosphorylation-of"
  }, {
    "@id" : 100247,
    "s" : 78653,
    "t" : 77926,
    "i" : "in-complex-with"
  }, {
    "@id" : 100246,
    "s" : 78653,
    "t" : 77926,
    "i" : "controls-state-change-of"
  }, {
    "@id" : 100245,
    "s" : 78653,
    "t" : 78852,
    "i" : "controls-state-change-of"
  }, {
    "@id" : 100244,
    "s" : 78653,
    "t" : 78710,
    "i" : "in-complex-with"
  }, {
    "@id" : 100243,
    "s" : 78653,
    "t" : 78710,
    "i" : "controls-state-change-of"
  }, {
    "@id" : 100242,
    "s" : 78653,
    "t" : 78808,
    "i" : "in-complex-with"
  }, {
    "@id" : 100241,
    "s" : 78653,
    "t" : 78808,
    "i" : "controls-state-change-of"
  }, {
    "@id" : 100240,
    "s" : 78653,
    "t" : 77618,
    "i" : "controls-state-change-of"
  }, {
    "@id" : 100239,
    "s" : 78652,
    "t" : 76857,
    "i" : "controls-state-change-of"
  }, {
    "@id" : 100238,
    "s" : 78652,
    "t" : 76855,
    "i" : "controls-state-change-of"
  }, {
    "@id" : 100237,
    "s" : 78652,
    "t" : 76841,
    "i" : "controls-state-change-of"
  }, {
    "@id" : 100236,
    "s" : 78652,
    "t" : 76840,
    "i" : "controls-state-change-of"
  }, {
    "@id" : 100235,
    "s" : 78652,
    "t" : 76838,
    "i" : "controls-phosphorylation-of"
  }, {
    "@id" : 100234,
    "s" : 78652,
    "t" : 78366,
    "i" : "controls-state-change-of"
  }, {
    "@id" : 100233,
    "s" : 78652,
    "t" : 76829,
    "i" : "controls-phosphorylation-of"
  }, {
    "@id" : 100232,
    "s" : 78652,
    "t" : 76823,
    "i" : "controls-state-change-of"
  }, {
    "@id" : 100231,
    "s" : 78652,
    "t" : 76822,
    "i" : "controls-state-change-of"
  }, {
    "@id" : 100230,
    "s" : 78652,
    "t" : 76817,
    "i" : "controls-state-change-of"
  }, {
    "@id" : 100229,
    "s" : 78652,
    "t" : 76816,
    "i" : "controls-state-change-of"
  }, {
    "@id" : 100228,
    "s" : 78652,
    "t" : 77323,
    "i" : "controls-state-change-of"
  }, {
    "@id" : 100227,
    "s" : 78652,
    "t" : 78345,
    "i" : "controls-state-change-of"
  }, {
    "@id" : 100226,
    "s" : 78652,
    "t" : 76802,
    "i" : "controls-state-change-of"
  }, {
    "@id" : 100225,
    "s" : 78652,
    "t" : 78847,
    "i" : "catalysis-precedes"
  }, {
    "@id" : 100224,
    "s" : 78652,
    "t" : 77821,
    "i" : "in-complex-with"
  }, {
    "@id" : 100223,
    "s" : 78652,
    "t" : 78842,
    "i" : "catalysis-precedes"
  }, {
    "@id" : 100222,
    "s" : 78652,
    "t" : 77801,
    "i" : "controls-state-change-of"
  }, {
    "@id" : 100221,
    "s" : 78652,
    "t" : 78817,
    "i" : "controls-phosphorylation-of"
  }, {
    "@id" : 100220,
    "s" : 78652,
    "t" : 76767,
    "i" : "in-complex-with"
  }, {
    "@id" : 100219,
    "s" : 78652,
    "t" : 78807,
    "i" : "controls-state-change-of"
  }, {
    "@id" : 100218,
    "s" : 78652,
    "t" : 76754,
    "i" : "controls-state-change-of"
  }, {
    "@id" : 100217,
    "s" : 78652,
    "t" : 77249,
    "i" : "controls-state-change-of"
  }, {
    "@id" : 100216,
    "s" : 78652,
    "t" : 78784,
    "i" : "controls-state-change-of"
  }, {
    "@id" : 100215,
    "s" : 78652,
    "t" : 77246,
    "i" : "controls-state-change-of"
  }, {
    "@id" : 100214,
    "s" : 78652,
    "t" : 77749,
    "i" : "controls-state-change-of"
  }, {
    "@id" : 100213,
    "s" : 78652,
    "t" : 78770,
    "i" : "controls-state-change-of"
  }, {
    "@id" : 100212,
    "s" : 78652,
    "t" : 77212,
    "i" : "catalysis-precedes"
  }, {
    "@id" : 100211,
    "s" : 78652,
    "t" : 77193,
    "i" : "controls-state-change-of"
  }, {
    "@id" : 100210,
    "s" : 78652,
    "t" : 76678,
    "i" : "controls-phosphorylation-of"
  }, {
    "@id" : 100209,
    "s" : 78652,
    "t" : 78205,
    "i" : "controls-state-change-of"
  }, {
    "@id" : 100208,
    "s" : 78652,
    "t" : 78709,
    "i" : "catalysis-precedes"
  }, {
    "@id" : 100207,
    "s" : 78652,
    "t" : 77172,
    "i" : "controls-state-change-of"
  }, {
    "@id" : 100206,
    "s" : 78652,
    "t" : 77680,
    "i" : "controls-phosphorylation-of"
  }, {
    "@id" : 100205,
    "s" : 78652,
    "t" : 77675,
    "i" : "controls-phosphorylation-of"
  }, {
    "@id" : 100204,
    "s" : 78652,
    "t" : 78182,
    "i" : "controls-expression-of"
  }, {
    "@id" : 100203,
    "s" : 78652,
    "t" : 78661,
    "i" : "controls-state-change-of"
  }, {
    "@id" : 100202,
    "s" : 78652,
    "t" : 78645,
    "i" : "controls-state-change-of"
  }, {
    "@id" : 100201,
    "s" : 78652,
    "t" : 78643,
    "i" : "controls-state-change-of"
  }, {
    "@id" : 100200,
    "s" : 78652,
    "t" : 77106,
    "i" : "controls-state-change-of"
  }, {
    "@id" : 100199,
    "s" : 78652,
    "t" : 76587,
    "i" : "controls-transport-of"
  }, {
    "@id" : 100198,
    "s" : 78652,
    "t" : 76585,
    "i" : "controls-transport-of"
  }, {
    "@id" : 100197,
    "s" : 78652,
    "t" : 78625,
    "i" : "in-complex-with"
  }, {
    "@id" : 100196,
    "s" : 78652,
    "t" : 78625,
    "i" : "controls-state-change-of"
  }, {
    "@id" : 100195,
    "s" : 78652,
    "t" : 76573,
    "i" : "in-complex-with"
  }, {
    "@id" : 100194,
    "s" : 78652,
    "t" : 76573,
    "i" : "controls-state-change-of"
  }, {
    "@id" : 100193,
    "s" : 78652,
    "t" : 76573,
    "i" : "catalysis-precedes"
  }, {
    "@id" : 100192,
    "s" : 78652,
    "t" : 77077,
    "i" : "controls-state-change-of"
  }, {
    "@id" : 100191,
    "s" : 78652,
    "t" : 77067,
    "i" : "controls-state-change-of"
  }, {
    "@id" : 100190,
    "s" : 78652,
    "t" : 77066,
    "i" : "in-complex-with"
  }, {
    "@id" : 100189,
    "s" : 78652,
    "t" : 77064,
    "i" : "controls-state-change-of"
  }, {
    "@id" : 100188,
    "s" : 78652,
    "t" : 78595,
    "i" : "controls-state-change-of"
  }, {
    "@id" : 100187,
    "s" : 78652,
    "t" : 77047,
    "i" : "controls-state-change-of"
  }, {
    "@id" : 100186,
    "s" : 78652,
    "t" : 77550,
    "i" : "controls-state-change-of"
  }, {
    "@id" : 100185,
    "s" : 78652,
    "t" : 78573,
    "i" : "controls-state-change-of"
  }, {
    "@id" : 100184,
    "s" : 78652,
    "t" : 77036,
    "i" : "controls-state-change-of"
  }, {
    "@id" : 100183,
    "s" : 78652,
    "t" : 77035,
    "i" : "controls-state-change-of"
  }, {
    "@id" : 100182,
    "s" : 78652,
    "t" : 78058,
    "i" : "controls-phosphorylation-of"
  }, {
    "@id" : 100181,
    "s" : 78652,
    "t" : 78056,
    "i" : "controls-expression-of"
  }, {
    "@id" : 100180,
    "s" : 78652,
    "t" : 77024,
    "i" : "controls-state-change-of"
  }, {
    "@id" : 100179,
    "s" : 78652,
    "t" : 78043,
    "i" : "controls-state-change-of"
  }, {
    "@id" : 100178,
    "s" : 78652,
    "t" : 77005,
    "i" : "controls-state-change-of"
  }, {
    "@id" : 100177,
    "s" : 78652,
    "t" : 76488,
    "i" : "controls-state-change-of"
  }, {
    "@id" : 100176,
    "s" : 78652,
    "t" : 76486,
    "i" : "controls-phosphorylation-of"
  }, {
    "@id" : 100175,
    "s" : 78652,
    "t" : 76474,
    "i" : "in-complex-with"
  }, {
    "@id" : 100174,
    "s" : 78652,
    "t" : 77497,
    "i" : "controls-state-change-of"
  }, {
    "@id" : 100173,
    "s" : 78652,
    "t" : 77495,
    "i" : "controls-transport-of"
  }, {
    "@id" : 100172,
    "s" : 78652,
    "t" : 77495,
    "i" : "controls-phosphorylation-of"
  }, {
    "@id" : 100171,
    "s" : 78652,
    "t" : 78507,
    "i" : "controls-state-change-of"
  }, {
    "@id" : 100170,
    "s" : 78652,
    "t" : 76458,
    "i" : "controls-phosphorylation-of"
  }, {
    "@id" : 100169,
    "s" : 78652,
    "t" : 78505,
    "i" : "controls-state-change-of"
  }, {
    "@id" : 100168,
    "s" : 78652,
    "t" : 77479,
    "i" : "controls-state-change-of"
  }, {
    "@id" : 100167,
    "s" : 78652,
    "t" : 76454,
    "i" : "controls-phosphorylation-of"
  }, {
    "@id" : 100166,
    "s" : 78652,
    "t" : 76454,
    "i" : "catalysis-precedes"
  }, {
    "@id" : 100165,
    "s" : 78652,
    "t" : 76453,
    "i" : "controls-state-change-of"
  }, {
    "@id" : 100164,
    "s" : 78652,
    "t" : 77441,
    "i" : "controls-state-change-of"
  }, {
    "@id" : 100163,
    "s" : 78652,
    "t" : 77952,
    "i" : "controls-state-change-of"
  }, {
    "@id" : 100162,
    "s" : 78652,
    "t" : 78462,
    "i" : "controls-phosphorylation-of"
  }, {
    "@id" : 100161,
    "s" : 78652,
    "t" : 77949,
    "i" : "controls-state-change-of"
  }, {
    "@id" : 100160,
    "s" : 78652,
    "t" : 78196,
    "i" : "controls-phosphorylation-of"
  }, {
    "@id" : 100159,
    "s" : 78652,
    "t" : 76396,
    "i" : "controls-state-change-of"
  }, {
    "@id" : 100158,
    "s" : 78652,
    "t" : 78443,
    "i" : "controls-state-change-of"
  }, {
    "@id" : 100157,
    "s" : 78652,
    "t" : 78442,
    "i" : "in-complex-with"
  }, {
    "@id" : 100156,
    "s" : 78652,
    "t" : 76900,
    "i" : "catalysis-precedes"
  }, {
    "@id" : 100155,
    "s" : 78652,
    "t" : 76886,
    "i" : "controls-state-change-of"
  }, {
    "@id" : 100154,
    "s" : 78652,
    "t" : 76883,
    "i" : "in-complex-with"
  }, {
    "@id" : 100153,
    "s" : 78652,
    "t" : 76368,
    "i" : "controls-phosphorylation-of"
  }, {
    "@id" : 100152,
    "s" : 78652,
    "t" : 76368,
    "i" : "controls-transport-of"
  }, {
    "@id" : 100151,
    "s" : 78652,
    "t" : 76367,
    "i" : "controls-state-change-of"
  }, {
    "@id" : 100150,
    "s" : 78652,
    "t" : 76365,
    "i" : "controls-state-change-of"
  }, {
    "@id" : 100149,
    "s" : 78652,
    "t" : 78921,
    "i" : "controls-state-change-of"
  }, {
    "@id" : 100148,
    "s" : 78652,
    "t" : 77377,
    "i" : "controls-state-change-of"
  }, {
    "@id" : 100147,
    "s" : 78648,
    "t" : 76883,
    "i" : "controls-expression-of"
  }, {
    "@id" : 100146,
    "s" : 78646,
    "t" : 78703,
    "i" : "controls-expression-of"
  }, {
    "@id" : 100145,
    "s" : 78646,
    "t" : 76377,
    "i" : "in-complex-with"
  }, {
    "@id" : 100144,
    "s" : 78645,
    "t" : 76637,
    "i" : "controls-state-change-of"
  }, {
    "@id" : 100143,
    "s" : 78645,
    "t" : 76636,
    "i" : "controls-state-change-of"
  }, {
    "@id" : 100142,
    "s" : 78645,
    "t" : 76603,
    "i" : "controls-state-change-of"
  }, {
    "@id" : 100141,
    "s" : 78645,
    "t" : 76601,
    "i" : "controls-state-change-of"
  }, {
    "@id" : 100140,
    "s" : 78645,
    "t" : 77591,
    "i" : "controls-state-change-of"
  }, {
    "@id" : 100139,
    "s" : 78645,
    "t" : 76596,
    "i" : "controls-state-change-of"
  }, {
    "@id" : 100138,
    "s" : 78645,
    "t" : 76594,
    "i" : "controls-state-change-of"
  }, {
    "@id" : 100137,
    "s" : 78645,
    "t" : 77134,
    "i" : "controls-state-change-of"
  }, {
    "@id" : 100136,
    "s" : 78643,
    "t" : 76637,
    "i" : "controls-state-change-of"
  }, {
    "@id" : 100135,
    "s" : 78643,
    "t" : 76636,
    "i" : "controls-state-change-of"
  }, {
    "@id" : 100134,
    "s" : 78643,
    "t" : 76603,
    "i" : "controls-state-change-of"
  }, {
    "@id" : 100133,
    "s" : 78643,
    "t" : 76601,
    "i" : "controls-state-change-of"
  }, {
    "@id" : 100132,
    "s" : 78643,
    "t" : 76596,
    "i" : "controls-state-change-of"
  }, {
    "@id" : 100131,
    "s" : 78643,
    "t" : 76594,
    "i" : "controls-state-change-of"
  }, {
    "@id" : 100130,
    "s" : 78643,
    "t" : 77134,
    "i" : "controls-state-change-of"
  }, {
    "@id" : 100129,
    "s" : 78642,
    "t" : 76756,
    "i" : "in-complex-with"
  }, {
    "@id" : 100128,
    "s" : 78642,
    "t" : 77282,
    "i" : "in-complex-with"
  }, {
    "@id" : 100127,
    "s" : 78641,
    "t" : 77856,
    "i" : "in-complex-with"
  }, {
    "@id" : 100126,
    "s" : 78641,
    "t" : 76511,
    "i" : "in-complex-with"
  }, {
    "@id" : 100125,
    "s" : 78641,
    "t" : 76813,
    "i" : "in-complex-with"
  }, {
    "@id" : 100124,
    "s" : 78641,
    "t" : 78570,
    "i" : "in-complex-with"
  }, {
    "@id" : 100123,
    "s" : 78641,
    "t" : 77975,
    "i" : "in-complex-with"
  }, {
    "@id" : 100122,
    "s" : 78641,
    "t" : 78454,
    "i" : "controls-state-change-of"
  }, {
    "@id" : 100121,
    "s" : 78641,
    "t" : 78453,
    "i" : "controls-state-change-of"
  }, {
    "@id" : 100120,
    "s" : 78641,
    "t" : 77001,
    "i" : "in-complex-with"
  }, {
    "@id" : 100119,
    "s" : 78641,
    "t" : 78861,
    "i" : "controls-state-change-of"
  }, {
    "@id" : 100118,
    "s" : 78641,
    "t" : 78504,
    "i" : "in-complex-with"
  }, {
    "@id" : 100117,
    "s" : 78641,
    "t" : 78602,
    "i" : "in-complex-with"
  }, {
    "@id" : 100116,
    "s" : 78641,
    "t" : 78601,
    "i" : "in-complex-with"
  }, {
    "@id" : 100115,
    "s" : 78641,
    "t" : 78696,
    "i" : "in-complex-with"
  }, {
    "@id" : 100114,
    "s" : 78641,
    "t" : 78855,
    "i" : "in-complex-with"
  }, {
    "@id" : 100113,
    "s" : 78641,
    "t" : 78855,
    "i" : "controls-state-change-of"
  }, {
    "@id" : 100112,
    "s" : 78641,
    "t" : 76903,
    "i" : "in-complex-with"
  }, {
    "@id" : 100111,
    "s" : 78641,
    "t" : 78405,
    "i" : "controls-expression-of"
  }, {
    "@id" : 100110,
    "s" : 78641,
    "t" : 78858,
    "i" : "in-complex-with"
  }, {
    "@id" : 100109,
    "s" : 78641,
    "t" : 78858,
    "i" : "controls-state-change-of"
  }, {
    "@id" : 100108,
    "s" : 78640,
    "t" : 77775,
    "i" : "controls-expression-of"
  }, {
    "@id" : 100107,
    "s" : 78640,
    "t" : 77703,
    "i" : "in-complex-with"
  }, {
    "@id" : 100106,
    "s" : 78640,
    "t" : 78965,
    "i" : "in-complex-with"
  }, {
    "@id" : 100105,
    "s" : 78639,
    "t" : 78208,
    "i" : "controls-expression-of"
  }, {
    "@id" : 100104,
    "s" : 78639,
    "t" : 76511,
    "i" : "in-complex-with"
  }, {
    "@id" : 100103,
    "s" : 78639,
    "t" : 76813,
    "i" : "in-complex-with"
  }, {
    "@id" : 100102,
    "s" : 78639,
    "t" : 77856,
    "i" : "in-complex-with"
  }, {
    "@id" : 100101,
    "s" : 78639,
    "t" : 77338,
    "i" : "in-complex-with"
  }, {
    "@id" : 100100,
    "s" : 78639,
    "t" : 78570,
    "i" : "in-complex-with"
  }, {
    "@id" : 100099,
    "s" : 78639,
    "t" : 77975,
    "i" : "in-complex-with"
  }, {
    "@id" : 100098,
    "s" : 78639,
    "t" : 78454,
    "i" : "controls-state-change-of"
  }, {
    "@id" : 100097,
    "s" : 78639,
    "t" : 78453,
    "i" : "controls-state-change-of"
  }, {
    "@id" : 100096,
    "s" : 78639,
    "t" : 77001,
    "i" : "in-complex-with"
  }, {
    "@id" : 100095,
    "s" : 78639,
    "t" : 78641,
    "i" : "in-complex-with"
  }, {
    "@id" : 100094,
    "s" : 78639,
    "t" : 78858,
    "i" : "in-complex-with"
  }, {
    "@id" : 100093,
    "s" : 78639,
    "t" : 78858,
    "i" : "controls-state-change-of"
  }, {
    "@id" : 100092,
    "s" : 78639,
    "t" : 78861,
    "i" : "controls-state-change-of"
  }, {
    "@id" : 100091,
    "s" : 78639,
    "t" : 78504,
    "i" : "in-complex-with"
  }, {
    "@id" : 100090,
    "s" : 78639,
    "t" : 78602,
    "i" : "in-complex-with"
  }, {
    "@id" : 100089,
    "s" : 78639,
    "t" : 78601,
    "i" : "in-complex-with"
  }, {
    "@id" : 100088,
    "s" : 78639,
    "t" : 78696,
    "i" : "in-complex-with"
  }, {
    "@id" : 100087,
    "s" : 78639,
    "t" : 78855,
    "i" : "in-complex-with"
  }, {
    "@id" : 100086,
    "s" : 78639,
    "t" : 78855,
    "i" : "controls-state-change-of"
  }, {
    "@id" : 100085,
    "s" : 78639,
    "t" : 76903,
    "i" : "in-complex-with"
  }, {
    "@id" : 100084,
    "s" : 78639,
    "t" : 78405,
    "i" : "controls-expression-of"
  }, {
    "@id" : 100083,
    "s" : 78639,
    "t" : 78211,
    "i" : "controls-expression-of"
  }, {
    "@id" : 100082,
    "s" : 78637,
    "t" : 76415,
    "i" : "controls-state-change-of"
  }, {
    "@id" : 100081,
    "s" : 78637,
    "t" : 76777,
    "i" : "controls-state-change-of"
  }, {
    "@id" : 100080,
    "s" : 78631,
    "t" : 78770,
    "i" : "controls-expression-of"
  }, {
    "@id" : 100079,
    "s" : 78630,
    "t" : 77118,
    "i" : "controls-state-change-of"
  }, {
    "@id" : 100078,
    "s" : 78630,
    "t" : 77117,
    "i" : "controls-state-change-of"
  }, {
    "@id" : 100077,
    "s" : 78630,
    "t" : 77752,
    "i" : "controls-state-change-of"
  }, {
    "@id" : 100076,
    "s" : 78630,
    "t" : 76463,
    "i" : "controls-state-change-of"
  }, {
    "@id" : 100075,
    "s" : 78630,
    "t" : 76710,
    "i" : "controls-state-change-of"
  }, {
    "@id" : 100074,
    "s" : 78630,
    "t" : 77348,
    "i" : "controls-state-change-of"
  }, {
    "@id" : 100073,
    "s" : 78630,
    "t" : 77090,
    "i" : "controls-state-change-of"
  }, {
    "@id" : 100072,
    "s" : 78630,
    "t" : 77088,
    "i" : "controls-state-change-of"
  }, {
    "@id" : 100071,
    "s" : 78630,
    "t" : 77082,
    "i" : "controls-state-change-of"
  }, {
    "@id" : 100070,
    "s" : 78630,
    "t" : 76794,
    "i" : "controls-state-change-of"
  }, {
    "@id" : 100069,
    "s" : 78630,
    "t" : 77092,
    "i" : "controls-state-change-of"
  }, {
    "@id" : 100068,
    "s" : 78630,
    "t" : 78224,
    "i" : "controls-state-change-of"
  }, {
    "@id" : 100067,
    "s" : 78630,
    "t" : 77196,
    "i" : "controls-state-change-of"
  }, {
    "@id" : 100066,
    "s" : 78630,
    "t" : 76811,
    "i" : "controls-state-change-of"
  }, {
    "@id" : 100065,
    "s" : 78630,
    "t" : 78345,
    "i" : "controls-state-change-of"
  }, {
    "@id" : 100064,
    "s" : 78630,
    "t" : 77858,
    "i" : "controls-state-change-of"
  }, {
    "@id" : 100063,
    "s" : 78630,
    "t" : 76672,
    "i" : "controls-state-change-of"
  }, {
    "@id" : 100062,
    "s" : 78630,
    "t" : 78076,
    "i" : "controls-state-change-of"
  }, {
    "@id" : 100061,
    "s" : 78630,
    "t" : 78075,
    "i" : "controls-state-change-of"
  }, {
    "@id" : 100060,
    "s" : 78630,
    "t" : 78074,
    "i" : "controls-state-change-of"
  }, {
    "@id" : 100059,
    "s" : 78630,
    "t" : 77687,
    "i" : "controls-state-change-of"
  }, {
    "@id" : 100058,
    "s" : 78630,
    "t" : 77043,
    "i" : "controls-state-change-of"
  }, {
    "@id" : 100057,
    "s" : 78630,
    "t" : 77680,
    "i" : "controls-state-change-of"
  }, {
    "@id" : 100056,
    "s" : 78630,
    "t" : 77675,
    "i" : "controls-state-change-of"
  }, {
    "@id" : 100055,
    "s" : 78630,
    "t" : 78943,
    "i" : "controls-state-change-of"
  }, {
    "@id" : 100054,
    "s" : 78630,
    "t" : 78302,
    "i" : "controls-state-change-of"
  }, {
    "@id" : 100053,
    "s" : 78630,
    "t" : 78292,
    "i" : "controls-transport-of-chemical"
  }, {
    "@id" : 100052,
    "s" : 78630,
    "t" : 78160,
    "i" : "controls-state-change-of"
  }, {
    "@id" : 100051,
    "s" : 78630,
    "t" : 76486,
    "i" : "controls-state-change-of"
  }, {
    "@id" : 100050,
    "s" : 78629,
    "t" : 77118,
    "i" : "controls-state-change-of"
  }, {
    "@id" : 100049,
    "s" : 78629,
    "t" : 77117,
    "i" : "controls-state-change-of"
  }, {
    "@id" : 100048,
    "s" : 78629,
    "t" : 77752,
    "i" : "controls-state-change-of"
  }, {
    "@id" : 100047,
    "s" : 78629,
    "t" : 76463,
    "i" : "controls-state-change-of"
  }, {
    "@id" : 100046,
    "s" : 78629,
    "t" : 76710,
    "i" : "controls-state-change-of"
  }, {
    "@id" : 100045,
    "s" : 78629,
    "t" : 77348,
    "i" : "controls-state-change-of"
  }, {
    "@id" : 100044,
    "s" : 78629,
    "t" : 77090,
    "i" : "controls-state-change-of"
  }, {
    "@id" : 100043,
    "s" : 78629,
    "t" : 77088,
    "i" : "controls-state-change-of"
  }, {
    "@id" : 100042,
    "s" : 78629,
    "t" : 77082,
    "i" : "controls-state-change-of"
  }, {
    "@id" : 100041,
    "s" : 78629,
    "t" : 76794,
    "i" : "controls-state-change-of"
  }, {
    "@id" : 100040,
    "s" : 78629,
    "t" : 77092,
    "i" : "controls-state-change-of"
  }, {
    "@id" : 100039,
    "s" : 78629,
    "t" : 78224,
    "i" : "controls-state-change-of"
  }, {
    "@id" : 100038,
    "s" : 78629,
    "t" : 77196,
    "i" : "controls-state-change-of"
  }, {
    "@id" : 100037,
    "s" : 78629,
    "t" : 76811,
    "i" : "controls-state-change-of"
  }, {
    "@id" : 100036,
    "s" : 78629,
    "t" : 78345,
    "i" : "controls-state-change-of"
  }, {
    "@id" : 100035,
    "s" : 78629,
    "t" : 77858,
    "i" : "controls-state-change-of"
  }, {
    "@id" : 100034,
    "s" : 78629,
    "t" : 76672,
    "i" : "controls-state-change-of"
  }, {
    "@id" : 100033,
    "s" : 78629,
    "t" : 78076,
    "i" : "controls-state-change-of"
  }, {
    "@id" : 100032,
    "s" : 78629,
    "t" : 78075,
    "i" : "controls-state-change-of"
  }, {
    "@id" : 100031,
    "s" : 78629,
    "t" : 78074,
    "i" : "controls-state-change-of"
  }, {
    "@id" : 100030,
    "s" : 78629,
    "t" : 77687,
    "i" : "controls-state-change-of"
  }, {
    "@id" : 100029,
    "s" : 78629,
    "t" : 77043,
    "i" : "controls-state-change-of"
  }, {
    "@id" : 100028,
    "s" : 78629,
    "t" : 77680,
    "i" : "controls-state-change-of"
  }, {
    "@id" : 100027,
    "s" : 78629,
    "t" : 77675,
    "i" : "controls-state-change-of"
  }, {
    "@id" : 100026,
    "s" : 78629,
    "t" : 78943,
    "i" : "controls-state-change-of"
  }, {
    "@id" : 100025,
    "s" : 78629,
    "t" : 78302,
    "i" : "controls-state-change-of"
  }, {
    "@id" : 100024,
    "s" : 78629,
    "t" : 78292,
    "i" : "controls-transport-of-chemical"
  }, {
    "@id" : 100023,
    "s" : 78629,
    "t" : 78160,
    "i" : "controls-state-change-of"
  }, {
    "@id" : 100022,
    "s" : 78629,
    "t" : 76486,
    "i" : "controls-state-change-of"
  }, {
    "@id" : 100021,
    "s" : 78628,
    "t" : 77118,
    "i" : "controls-state-change-of"
  }, {
    "@id" : 100020,
    "s" : 78628,
    "t" : 77117,
    "i" : "controls-state-change-of"
  }, {
    "@id" : 100019,
    "s" : 78628,
    "t" : 77752,
    "i" : "controls-state-change-of"
  }, {
    "@id" : 100018,
    "s" : 78628,
    "t" : 76463,
    "i" : "controls-state-change-of"
  }, {
    "@id" : 100017,
    "s" : 78628,
    "t" : 76710,
    "i" : "controls-state-change-of"
  }, {
    "@id" : 100016,
    "s" : 78628,
    "t" : 77348,
    "i" : "controls-state-change-of"
  }, {
    "@id" : 100015,
    "s" : 78628,
    "t" : 77090,
    "i" : "controls-state-change-of"
  }, {
    "@id" : 100014,
    "s" : 78628,
    "t" : 77088,
    "i" : "controls-state-change-of"
  }, {
    "@id" : 100013,
    "s" : 78628,
    "t" : 77082,
    "i" : "controls-state-change-of"
  }, {
    "@id" : 100012,
    "s" : 78628,
    "t" : 76794,
    "i" : "controls-state-change-of"
  }, {
    "@id" : 100011,
    "s" : 78628,
    "t" : 77092,
    "i" : "controls-state-change-of"
  }, {
    "@id" : 100010,
    "s" : 78628,
    "t" : 78224,
    "i" : "controls-state-change-of"
  }, {
    "@id" : 100009,
    "s" : 78628,
    "t" : 77196,
    "i" : "controls-state-change-of"
  }, {
    "@id" : 100008,
    "s" : 78628,
    "t" : 76811,
    "i" : "controls-state-change-of"
  }, {
    "@id" : 100007,
    "s" : 78628,
    "t" : 78345,
    "i" : "controls-state-change-of"
  }, {
    "@id" : 100006,
    "s" : 78628,
    "t" : 77858,
    "i" : "controls-state-change-of"
  }, {
    "@id" : 100005,
    "s" : 78628,
    "t" : 76672,
    "i" : "controls-state-change-of"
  }, {
    "@id" : 100004,
    "s" : 78628,
    "t" : 78076,
    "i" : "controls-state-change-of"
  }, {
    "@id" : 100003,
    "s" : 78628,
    "t" : 78075,
    "i" : "controls-state-change-of"
  }, {
    "@id" : 100002,
    "s" : 78628,
    "t" : 78074,
    "i" : "controls-state-change-of"
  }, {
    "@id" : 100001,
    "s" : 78628,
    "t" : 77687,
    "i" : "controls-state-change-of"
  }, {
    "@id" : 100000,
    "s" : 78628,
    "t" : 77043,
    "i" : "controls-state-change-of"
  }, {
    "@id" : 99999,
    "s" : 78628,
    "t" : 77680,
    "i" : "controls-state-change-of"
  }, {
    "@id" : 99998,
    "s" : 78628,
    "t" : 77675,
    "i" : "controls-state-change-of"
  }, {
    "@id" : 99997,
    "s" : 78628,
    "t" : 78943,
    "i" : "controls-state-change-of"
  }, {
    "@id" : 99996,
    "s" : 78628,
    "t" : 78302,
    "i" : "controls-state-change-of"
  }, {
    "@id" : 99995,
    "s" : 78628,
    "t" : 78292,
    "i" : "controls-transport-of-chemical"
  }, {
    "@id" : 99994,
    "s" : 78628,
    "t" : 78160,
    "i" : "controls-state-change-of"
  }, {
    "@id" : 99993,
    "s" : 78628,
    "t" : 76486,
    "i" : "controls-state-change-of"
  }, {
    "@id" : 99992,
    "s" : 78627,
    "t" : 77479,
    "i" : "controls-state-change-of"
  }, {
    "@id" : 99991,
    "s" : 78626,
    "t" : 77039,
    "i" : "controls-state-change-of"
  }, {
    "@id" : 99990,
    "s" : 78626,
    "t" : 77828,
    "i" : "controls-production-of"
  }, {
    "@id" : 99989,
    "s" : 78625,
    "t" : 78443,
    "i" : "controls-state-change-of"
  }, {
    "@id" : 99988,
    "s" : 78625,
    "t" : 77497,
    "i" : "controls-state-change-of"
  }, {
    "@id" : 99987,
    "s" : 78625,
    "t" : 77994,
    "i" : "controls-state-change-of"
  }, {
    "@id" : 99986,
    "s" : 78625,
    "t" : 78645,
    "i" : "controls-state-change-of"
  }, {
    "@id" : 99985,
    "s" : 78625,
    "t" : 78643,
    "i" : "controls-state-change-of"
  }, {
    "@id" : 99984,
    "s" : 78625,
    "t" : 77106,
    "i" : "controls-state-change-of"
  }, {
    "@id" : 99983,
    "s" : 78625,
    "t" : 77246,
    "i" : "controls-phosphorylation-of"
  }, {
    "@id" : 99982,
    "s" : 78625,
    "t" : 76719,
    "i" : "controls-transport-of"
  }, {
    "@id" : 99981,
    "s" : 78625,
    "t" : 78507,
    "i" : "controls-state-change-of"
  }, {
    "@id" : 99980,
    "s" : 78625,
    "t" : 78505,
    "i" : "controls-state-change-of"
  }, {
    "@id" : 99979,
    "s" : 78625,
    "t" : 76840,
    "i" : "controls-state-change-of"
  }, {
    "@id" : 99978,
    "s" : 78625,
    "t" : 77479,
    "i" : "controls-state-change-of"
  }, {
    "@id" : 99977,
    "s" : 78625,
    "t" : 76454,
    "i" : "catalysis-precedes"
  }, {
    "@id" : 99976,
    "s" : 78625,
    "t" : 76453,
    "i" : "controls-state-change-of"
  }, {
    "@id" : 99975,
    "s" : 78625,
    "t" : 77090,
    "i" : "controls-phosphorylation-of"
  }, {
    "@id" : 99974,
    "s" : 78625,
    "t" : 78310,
    "i" : "controls-state-change-of"
  }, {
    "@id" : 99973,
    "s" : 78625,
    "t" : 78366,
    "i" : "controls-state-change-of"
  }, {
    "@id" : 99972,
    "s" : 78625,
    "t" : 76829,
    "i" : "controls-state-change-of"
  }, {
    "@id" : 99971,
    "s" : 78625,
    "t" : 77212,
    "i" : "catalysis-precedes"
  }, {
    "@id" : 99970,
    "s" : 78625,
    "t" : 77979,
    "i" : "controls-state-change-of"
  }, {
    "@id" : 99969,
    "s" : 78625,
    "t" : 76817,
    "i" : "controls-state-change-of"
  }, {
    "@id" : 99968,
    "s" : 78625,
    "t" : 78770,
    "i" : "controls-state-change-of"
  }, {
    "@id" : 99967,
    "s" : 78625,
    "t" : 77067,
    "i" : "controls-state-change-of"
  }, {
    "@id" : 99966,
    "s" : 78625,
    "t" : 77005,
    "i" : "controls-state-change-of"
  }, {
    "@id" : 99965,
    "s" : 78625,
    "t" : 77193,
    "i" : "controls-state-change-of"
  }, {
    "@id" : 99964,
    "s" : 78625,
    "t" : 77064,
    "i" : "controls-state-change-of"
  }, {
    "@id" : 99963,
    "s" : 78625,
    "t" : 76777,
    "i" : "controls-state-change-of"
  }, {
    "@id" : 99962,
    "s" : 78625,
    "t" : 78595,
    "i" : "controls-state-change-of"
  }, {
    "@id" : 99961,
    "s" : 78625,
    "t" : 77441,
    "i" : "controls-state-change-of"
  }, {
    "@id" : 99960,
    "s" : 78625,
    "t" : 76672,
    "i" : "in-complex-with"
  }, {
    "@id" : 99959,
    "s" : 78625,
    "t" : 78847,
    "i" : "catalysis-precedes"
  }, {
    "@id" : 99958,
    "s" : 78625,
    "t" : 78205,
    "i" : "controls-phosphorylation-of"
  }, {
    "@id" : 99957,
    "s" : 78625,
    "t" : 78842,
    "i" : "catalysis-precedes"
  }, {
    "@id" : 99956,
    "s" : 78625,
    "t" : 77047,
    "i" : "controls-state-change-of"
  }, {
    "@id" : 99955,
    "s" : 78625,
    "t" : 78709,
    "i" : "catalysis-precedes"
  }, {
    "@id" : 99954,
    "s" : 78625,
    "t" : 77172,
    "i" : "controls-state-change-of"
  }, {
    "@id" : 99953,
    "s" : 78625,
    "t" : 76787,
    "i" : "in-complex-with"
  }, {
    "@id" : 99952,
    "s" : 78625,
    "t" : 77680,
    "i" : "controls-phosphorylation-of"
  }, {
    "@id" : 99951,
    "s" : 78625,
    "t" : 78573,
    "i" : "controls-state-change-of"
  }, {
    "@id" : 99950,
    "s" : 78625,
    "t" : 77036,
    "i" : "controls-state-change-of"
  }, {
    "@id" : 99949,
    "s" : 78625,
    "t" : 77035,
    "i" : "controls-state-change-of"
  }, {
    "@id" : 99948,
    "s" : 78625,
    "t" : 76573,
    "i" : "catalysis-precedes"
  }, {
    "@id" : 99947,
    "s" : 78625,
    "t" : 77801,
    "i" : "controls-state-change-of"
  }, {
    "@id" : 99946,
    "s" : 78625,
    "t" : 78056,
    "i" : "controls-expression-of"
  }, {
    "@id" : 99945,
    "s" : 78625,
    "t" : 78182,
    "i" : "controls-expression-of"
  }, {
    "@id" : 99944,
    "s" : 78625,
    "t" : 76900,
    "i" : "catalysis-precedes"
  }, {
    "@id" : 99943,
    "s" : 78625,
    "t" : 77675,
    "i" : "controls-phosphorylation-of"
  }, {
    "@id" : 99942,
    "s" : 78625,
    "t" : 76754,
    "i" : "controls-state-change-of"
  }, {
    "@id" : 99941,
    "s" : 78625,
    "t" : 76368,
    "i" : "controls-transport-of"
  }, {
    "@id" : 99940,
    "s" : 78625,
    "t" : 76368,
    "i" : "controls-phosphorylation-of"
  }, {
    "@id" : 99939,
    "s" : 78625,
    "t" : 76367,
    "i" : "controls-state-change-of"
  }, {
    "@id" : 99938,
    "s" : 78625,
    "t" : 76365,
    "i" : "controls-state-change-of"
  }, {
    "@id" : 99937,
    "s" : 78625,
    "t" : 77099,
    "i" : "controls-phosphorylation-of"
  }, {
    "@id" : 99936,
    "s" : 78625,
    "t" : 78921,
    "i" : "controls-state-change-of"
  }, {
    "@id" : 99935,
    "s" : 78625,
    "t" : 76488,
    "i" : "controls-state-change-of"
  }, {
    "@id" : 99934,
    "s" : 78625,
    "t" : 78661,
    "i" : "controls-state-change-of"
  }, {
    "@id" : 99933,
    "s" : 78625,
    "t" : 77377,
    "i" : "controls-phosphorylation-of"
  }, {
    "@id" : 99932,
    "s" : 78625,
    "t" : 77249,
    "i" : "controls-state-change-of"
  }, {
    "@id" : 99931,
    "s" : 78624,
    "t" : 77118,
    "i" : "controls-state-change-of"
  }, {
    "@id" : 99930,
    "s" : 78624,
    "t" : 77117,
    "i" : "controls-state-change-of"
  }, {
    "@id" : 99929,
    "s" : 78624,
    "t" : 77752,
    "i" : "controls-state-change-of"
  }, {
    "@id" : 99928,
    "s" : 78624,
    "t" : 76463,
    "i" : "controls-state-change-of"
  }, {
    "@id" : 99927,
    "s" : 78624,
    "t" : 76710,
    "i" : "controls-state-change-of"
  }, {
    "@id" : 99926,
    "s" : 78624,
    "t" : 77348,
    "i" : "controls-state-change-of"
  }, {
    "@id" : 99925,
    "s" : 78624,
    "t" : 77090,
    "i" : "controls-state-change-of"
  }, {
    "@id" : 99924,
    "s" : 78624,
    "t" : 77088,
    "i" : "controls-state-change-of"
  }, {
    "@id" : 99923,
    "s" : 78624,
    "t" : 77082,
    "i" : "controls-state-change-of"
  }, {
    "@id" : 99922,
    "s" : 78624,
    "t" : 76794,
    "i" : "controls-state-change-of"
  }, {
    "@id" : 99921,
    "s" : 78624,
    "t" : 77092,
    "i" : "controls-state-change-of"
  }, {
    "@id" : 99920,
    "s" : 78624,
    "t" : 78224,
    "i" : "controls-state-change-of"
  }, {
    "@id" : 99919,
    "s" : 78624,
    "t" : 77196,
    "i" : "controls-state-change-of"
  }, {
    "@id" : 99918,
    "s" : 78624,
    "t" : 76811,
    "i" : "controls-state-change-of"
  }, {
    "@id" : 99917,
    "s" : 78624,
    "t" : 78345,
    "i" : "controls-state-change-of"
  }, {
    "@id" : 99916,
    "s" : 78624,
    "t" : 77858,
    "i" : "controls-state-change-of"
  }, {
    "@id" : 99915,
    "s" : 78624,
    "t" : 76672,
    "i" : "controls-state-change-of"
  }, {
    "@id" : 99914,
    "s" : 78624,
    "t" : 78076,
    "i" : "controls-state-change-of"
  }, {
    "@id" : 99913,
    "s" : 78624,
    "t" : 78075,
    "i" : "controls-state-change-of"
  }, {
    "@id" : 99912,
    "s" : 78624,
    "t" : 78074,
    "i" : "controls-state-change-of"
  }, {
    "@id" : 99911,
    "s" : 78624,
    "t" : 77687,
    "i" : "controls-state-change-of"
  }, {
    "@id" : 99910,
    "s" : 78624,
    "t" : 77043,
    "i" : "controls-state-change-of"
  }, {
    "@id" : 99909,
    "s" : 78624,
    "t" : 77680,
    "i" : "controls-state-change-of"
  }, {
    "@id" : 99908,
    "s" : 78624,
    "t" : 77675,
    "i" : "controls-state-change-of"
  }, {
    "@id" : 99907,
    "s" : 78624,
    "t" : 78943,
    "i" : "controls-state-change-of"
  }, {
    "@id" : 99906,
    "s" : 78624,
    "t" : 78302,
    "i" : "controls-state-change-of"
  }, {
    "@id" : 99905,
    "s" : 78624,
    "t" : 78292,
    "i" : "controls-transport-of-chemical"
  }, {
    "@id" : 99904,
    "s" : 78624,
    "t" : 78160,
    "i" : "controls-state-change-of"
  }, {
    "@id" : 99903,
    "s" : 78624,
    "t" : 76486,
    "i" : "controls-state-change-of"
  }, {
    "@id" : 99902,
    "s" : 78623,
    "t" : 77106,
    "i" : "in-complex-with"
  }, {
    "@id" : 99901,
    "s" : 78623,
    "t" : 77966,
    "i" : "in-complex-with"
  }, {
    "@id" : 99900,
    "s" : 78623,
    "t" : 77085,
    "i" : "in-complex-with"
  }, {
    "@id" : 99899,
    "s" : 78623,
    "t" : 78554,
    "i" : "controls-transport-of"
  }, {
    "@id" : 99898,
    "s" : 78622,
    "t" : 76573,
    "i" : "in-complex-with"
  }, {
    "@id" : 99897,
    "s" : 78622,
    "t" : 78652,
    "i" : "in-complex-with"
  }, {
    "@id" : 99896,
    "s" : 78622,
    "t" : 78043,
    "i" : "in-complex-with"
  }, {
    "@id" : 99895,
    "s" : 78622,
    "t" : 78043,
    "i" : "controls-transport-of"
  }, {
    "@id" : 99894,
    "s" : 78622,
    "t" : 78709,
    "i" : "in-complex-with"
  }, {
    "@id" : 99893,
    "s" : 78622,
    "t" : 76784,
    "i" : "controls-phosphorylation-of"
  }, {
    "@id" : 99892,
    "s" : 78622,
    "t" : 76782,
    "i" : "controls-phosphorylation-of"
  }, {
    "@id" : 99891,
    "s" : 78622,
    "t" : 77949,
    "i" : "in-complex-with"
  }, {
    "@id" : 99890,
    "s" : 78622,
    "t" : 77949,
    "i" : "controls-transport-of"
  }, {
    "@id" : 99889,
    "s" : 78622,
    "t" : 76454,
    "i" : "in-complex-with"
  }, {
    "@id" : 99888,
    "s" : 78622,
    "t" : 78305,
    "i" : "in-complex-with"
  }, {
    "@id" : 99887,
    "s" : 78621,
    "t" : 78880,
    "i" : "controls-phosphorylation-of"
  }, {
    "@id" : 99886,
    "s" : 78621,
    "t" : 77732,
    "i" : "in-complex-with"
  }, {
    "@id" : 99885,
    "s" : 78621,
    "t" : 76539,
    "i" : "controls-state-change-of"
  }, {
    "@id" : 99884,
    "s" : 78621,
    "t" : 76858,
    "i" : "controls-state-change-of"
  }, {
    "@id" : 99883,
    "s" : 78621,
    "t" : 78265,
    "i" : "controls-state-change-of"
  }, {
    "@id" : 99882,
    "s" : 78621,
    "t" : 77240,
    "i" : "controls-phosphorylation-of"
  }, {
    "@id" : 99881,
    "s" : 78621,
    "t" : 78359,
    "i" : "controls-phosphorylation-of"
  }, {
    "@id" : 99880,
    "s" : 78621,
    "t" : 78358,
    "i" : "controls-phosphorylation-of"
  }, {
    "@id" : 99879,
    "s" : 78621,
    "t" : 76756,
    "i" : "controls-state-change-of"
  }, {
    "@id" : 99878,
    "s" : 78621,
    "t" : 78610,
    "i" : "controls-phosphorylation-of"
  }, {
    "@id" : 99877,
    "s" : 78621,
    "t" : 77937,
    "i" : "controls-state-change-of"
  }, {
    "@id" : 99876,
    "s" : 78621,
    "t" : 76368,
    "i" : "controls-phosphorylation-of"
  }, {
    "@id" : 99875,
    "s" : 78621,
    "t" : 76368,
    "i" : "controls-transport-of"
  }, {
    "@id" : 99874,
    "s" : 78621,
    "t" : 78351,
    "i" : "controls-phosphorylation-of"
  }, {
    "@id" : 99873,
    "s" : 78621,
    "t" : 78266,
    "i" : "controls-state-change-of"
  }, {
    "@id" : 99872,
    "s" : 78621,
    "t" : 77772,
    "i" : "controls-phosphorylation-of"
  }, {
    "@id" : 99871,
    "s" : 78621,
    "t" : 77897,
    "i" : "controls-state-change-of"
  }, {
    "@id" : 99870,
    "s" : 78621,
    "t" : 77778,
    "i" : "controls-state-change-of"
  }, {
    "@id" : 99869,
    "s" : 78621,
    "t" : 77668,
    "i" : "controls-phosphorylation-of"
  }, {
    "@id" : 99868,
    "s" : 78621,
    "t" : 77667,
    "i" : "controls-phosphorylation-of"
  }, {
    "@id" : 99867,
    "s" : 78621,
    "t" : 77281,
    "i" : "controls-phosphorylation-of"
  }, {
    "@id" : 99866,
    "s" : 78620,
    "t" : 78358,
    "i" : "controls-phosphorylation-of"
  }, {
    "@id" : 99865,
    "s" : 78620,
    "t" : 77668,
    "i" : "controls-phosphorylation-of"
  }, {
    "@id" : 99864,
    "s" : 78620,
    "t" : 77667,
    "i" : "controls-phosphorylation-of"
  }, {
    "@id" : 99863,
    "s" : 78620,
    "t" : 77305,
    "i" : "controls-state-change-of"
  }, {
    "@id" : 99862,
    "s" : 78618,
    "t" : 78784,
    "i" : "controls-state-change-of"
  }, {
    "@id" : 99861,
    "s" : 78618,
    "t" : 78784,
    "i" : "catalysis-precedes"
  }, {
    "@id" : 99860,
    "s" : 78618,
    "t" : 78527,
    "i" : "controls-state-change-of"
  }, {
    "@id" : 99859,
    "s" : 78618,
    "t" : 78525,
    "i" : "controls-state-change-of"
  }, {
    "@id" : 99858,
    "s" : 78618,
    "t" : 78525,
    "i" : "catalysis-precedes"
  }, {
    "@id" : 99857,
    "s" : 78618,
    "t" : 76859,
    "i" : "catalysis-precedes"
  }, {
    "@id" : 99856,
    "s" : 78618,
    "t" : 76857,
    "i" : "catalysis-precedes"
  }, {
    "@id" : 99855,
    "s" : 78618,
    "t" : 77098,
    "i" : "catalysis-precedes"
  }, {
    "@id" : 99854,
    "s" : 78618,
    "t" : 76855,
    "i" : "catalysis-precedes"
  }, {
    "@id" : 99853,
    "s" : 78618,
    "t" : 78515,
    "i" : "controls-state-change-of"
  }, {
    "@id" : 99852,
    "s" : 78618,
    "t" : 78515,
    "i" : "catalysis-precedes"
  }, {
    "@id" : 99851,
    "s" : 78618,
    "t" : 76458,
    "i" : "catalysis-precedes"
  }, {
    "@id" : 99850,
    "s" : 78618,
    "t" : 77970,
    "i" : "catalysis-precedes"
  }, {
    "@id" : 99849,
    "s" : 78618,
    "t" : 78759,
    "i" : "controls-state-change-of"
  }, {
    "@id" : 99848,
    "s" : 78618,
    "t" : 76710,
    "i" : "controls-phosphorylation-of"
  }, {
    "@id" : 99847,
    "s" : 78618,
    "t" : 76709,
    "i" : "catalysis-precedes"
  }, {
    "@id" : 99846,
    "s" : 78618,
    "t" : 78628,
    "i" : "catalysis-precedes"
  }, {
    "@id" : 99845,
    "s" : 78618,
    "t" : 76963,
    "i" : "catalysis-precedes"
  }, {
    "@id" : 99844,
    "s" : 78618,
    "t" : 77329,
    "i" : "catalysis-precedes"
  }, {
    "@id" : 99843,
    "s" : 78618,
    "t" : 78624,
    "i" : "catalysis-precedes"
  }, {
    "@id" : 99842,
    "s" : 78618,
    "t" : 77342,
    "i" : "catalysis-precedes"
  }, {
    "@id" : 99841,
    "s" : 78618,
    "t" : 76454,
    "i" : "catalysis-precedes"
  }, {
    "@id" : 99840,
    "s" : 78618,
    "t" : 77328,
    "i" : "catalysis-precedes"
  }, {
    "@id" : 99839,
    "s" : 78618,
    "t" : 78629,
    "i" : "catalysis-precedes"
  }, {
    "@id" : 99838,
    "s" : 78618,
    "t" : 77593,
    "i" : "catalysis-precedes"
  }, {
    "@id" : 99837,
    "s" : 78618,
    "t" : 76434,
    "i" : "catalysis-precedes"
  }, {
    "@id" : 99836,
    "s" : 78618,
    "t" : 76817,
    "i" : "controls-state-change-of"
  }, {
    "@id" : 99835,
    "s" : 78618,
    "t" : 77710,
    "i" : "catalysis-precedes"
  }, {
    "@id" : 99834,
    "s" : 78618,
    "t" : 78094,
    "i" : "catalysis-precedes"
  }, {
    "@id" : 99833,
    "s" : 78618,
    "t" : 78604,
    "i" : "catalysis-precedes"
  }, {
    "@id" : 99832,
    "s" : 78618,
    "t" : 78603,
    "i" : "catalysis-precedes"
  }, {
    "@id" : 99831,
    "s" : 78618,
    "t" : 78090,
    "i" : "catalysis-precedes"
  }, {
    "@id" : 99830,
    "s" : 78618,
    "t" : 76423,
    "i" : "controls-state-change-of"
  }, {
    "@id" : 99829,
    "s" : 78618,
    "t" : 76423,
    "i" : "catalysis-precedes"
  }, {
    "@id" : 99828,
    "s" : 78618,
    "t" : 76933,
    "i" : "catalysis-precedes"
  }, {
    "@id" : 99827,
    "s" : 78618,
    "t" : 78084,
    "i" : "catalysis-precedes"
  }, {
    "@id" : 99826,
    "s" : 78618,
    "t" : 77057,
    "i" : "catalysis-precedes"
  }, {
    "@id" : 99825,
    "s" : 78618,
    "t" : 78462,
    "i" : "catalysis-precedes"
  }, {
    "@id" : 99824,
    "s" : 78618,
    "t" : 77816,
    "i" : "catalysis-precedes"
  }, {
    "@id" : 99823,
    "s" : 78618,
    "t" : 76917,
    "i" : "controls-state-change-of"
  }, {
    "@id" : 99822,
    "s" : 78618,
    "t" : 77680,
    "i" : "controls-phosphorylation-of"
  }, {
    "@id" : 99821,
    "s" : 78618,
    "t" : 77675,
    "i" : "controls-phosphorylation-of"
  }, {
    "@id" : 99820,
    "s" : 78618,
    "t" : 78758,
    "i" : "controls-state-change-of"
  }, {
    "@id" : 99819,
    "s" : 78618,
    "t" : 78630,
    "i" : "catalysis-precedes"
  }, {
    "@id" : 99818,
    "s" : 78618,
    "t" : 78179,
    "i" : "catalysis-precedes"
  }, {
    "@id" : 99817,
    "s" : 78618,
    "t" : 76386,
    "i" : "catalysis-precedes"
  }, {
    "@id" : 99816,
    "s" : 78618,
    "t" : 78807,
    "i" : "controls-state-change-of"
  }, {
    "@id" : 99815,
    "s" : 78618,
    "t" : 78807,
    "i" : "catalysis-precedes"
  }, {
    "@id" : 99814,
    "s" : 78618,
    "t" : 78933,
    "i" : "catalysis-precedes"
  }, {
    "@id" : 99813,
    "s" : 78618,
    "t" : 78292,
    "i" : "controls-transport-of-chemical"
  }, {
    "@id" : 99812,
    "s" : 78618,
    "t" : 77773,
    "i" : "in-complex-with"
  }, {
    "@id" : 99811,
    "s" : 78618,
    "t" : 77642,
    "i" : "catalysis-precedes"
  }, {
    "@id" : 99810,
    "s" : 78618,
    "t" : 77911,
    "i" : "catalysis-precedes"
  }, {
    "@id" : 99809,
    "s" : 78618,
    "t" : 76611,
    "i" : "controls-phosphorylation-of"
  }, {
    "@id" : 99808,
    "s" : 78617,
    "t" : 76647,
    "i" : "in-complex-with"
  }, {
    "@id" : 99807,
    "s" : 78617,
    "t" : 77129,
    "i" : "controls-state-change-of"
  }, {
    "@id" : 99806,
    "s" : 78616,
    "t" : 76817,
    "i" : "controls-state-change-of"
  }, {
    "@id" : 99805,
    "s" : 78616,
    "t" : 77773,
    "i" : "in-complex-with"
  }, {
    "@id" : 99804,
    "s" : 78616,
    "t" : 77129,
    "i" : "controls-state-change-of"
  }, {
    "@id" : 99803,
    "s" : 78616,
    "t" : 78759,
    "i" : "controls-state-change-of"
  }, {
    "@id" : 99802,
    "s" : 78616,
    "t" : 78758,
    "i" : "controls-state-change-of"
  }, {
    "@id" : 99801,
    "s" : 78616,
    "t" : 78307,
    "i" : "controls-state-change-of"
  }, {
    "@id" : 99800,
    "s" : 78615,
    "t" : 78364,
    "i" : "controls-state-change-of"
  }, {
    "@id" : 99799,
    "s" : 78615,
    "t" : 76955,
    "i" : "in-complex-with"
  }, {
    "@id" : 99798,
    "s" : 78615,
    "t" : 77910,
    "i" : "controls-state-change-of"
  }, {
    "@id" : 99797,
    "s" : 78615,
    "t" : 77360,
    "i" : "controls-state-change-of"
  }, {
    "@id" : 99796,
    "s" : 78615,
    "t" : 77931,
    "i" : "in-complex-with"
  }, {
    "@id" : 99795,
    "s" : 78615,
    "t" : 77931,
    "i" : "controls-state-change-of"
  }, {
    "@id" : 99794,
    "s" : 78615,
    "t" : 77351,
    "i" : "controls-state-change-of"
  }, {
    "@id" : 99793,
    "s" : 78615,
    "t" : 77475,
    "i" : "controls-state-change-of"
  }, {
    "@id" : 99792,
    "s" : 78614,
    "t" : 78652,
    "i" : "controls-phosphorylation-of"
  }, {
    "@id" : 99791,
    "s" : 78614,
    "t" : 78267,
    "i" : "in-complex-with"
  }, {
    "@id" : 99790,
    "s" : 78614,
    "t" : 78263,
    "i" : "controls-state-change-of"
  }, {
    "@id" : 99789,
    "s" : 78614,
    "t" : 77619,
    "i" : "controls-state-change-of"
  }, {
    "@id" : 99788,
    "s" : 78614,
    "t" : 77106,
    "i" : "in-complex-with"
  }, {
    "@id" : 99787,
    "s" : 78614,
    "t" : 76721,
    "i" : "controls-state-change-of"
  }, {
    "@id" : 99786,
    "s" : 78614,
    "t" : 77868,
    "i" : "in-complex-with"
  }, {
    "@id" : 99785,
    "s" : 78614,
    "t" : 76370,
    "i" : "in-complex-with"
  }, {
    "@id" : 99784,
    "s" : 78614,
    "t" : 77735,
    "i" : "controls-state-change-of"
  }, {
    "@id" : 99783,
    "s" : 78614,
    "t" : 78759,
    "i" : "controls-state-change-of"
  }, {
    "@id" : 99782,
    "s" : 78614,
    "t" : 77348,
    "i" : "controls-state-change-of"
  }, {
    "@id" : 99781,
    "s" : 78614,
    "t" : 78753,
    "i" : "controls-state-change-of"
  }, {
    "@id" : 99780,
    "s" : 78614,
    "t" : 76829,
    "i" : "controls-transport-of"
  }, {
    "@id" : 99779,
    "s" : 78614,
    "t" : 76829,
    "i" : "controls-phosphorylation-of"
  }, {
    "@id" : 99778,
    "s" : 78614,
    "t" : 76572,
    "i" : "controls-state-change-of"
  }, {
    "@id" : 99777,
    "s" : 78614,
    "t" : 76571,
    "i" : "controls-state-change-of"
  }, {
    "@id" : 99776,
    "s" : 78614,
    "t" : 77721,
    "i" : "in-complex-with"
  }, {
    "@id" : 99775,
    "s" : 78614,
    "t" : 76695,
    "i" : "in-complex-with"
  }, {
    "@id" : 99774,
    "s" : 78614,
    "t" : 78358,
    "i" : "controls-phosphorylation-of"
  }, {
    "@id" : 99773,
    "s" : 78614,
    "t" : 76573,
    "i" : "controls-phosphorylation-of"
  }, {
    "@id" : 99772,
    "s" : 78614,
    "t" : 77732,
    "i" : "in-complex-with"
  }, {
    "@id" : 99771,
    "s" : 78614,
    "t" : 78610,
    "i" : "controls-state-change-of"
  }, {
    "@id" : 99770,
    "s" : 78614,
    "t" : 76817,
    "i" : "controls-state-change-of"
  }, {
    "@id" : 99769,
    "s" : 78614,
    "t" : 77198,
    "i" : "controls-state-change-of"
  }, {
    "@id" : 99768,
    "s" : 78614,
    "t" : 77581,
    "i" : "in-complex-with"
  }, {
    "@id" : 99767,
    "s" : 78614,
    "t" : 76449,
    "i" : "controls-state-change-of"
  }, {
    "@id" : 99766,
    "s" : 78614,
    "t" : 76888,
    "i" : "controls-state-change-of"
  }, {
    "@id" : 99765,
    "s" : 78614,
    "t" : 76679,
    "i" : "controls-state-change-of"
  }, {
    "@id" : 99764,
    "s" : 78614,
    "t" : 77751,
    "i" : "in-complex-with"
  }, {
    "@id" : 99763,
    "s" : 78614,
    "t" : 76802,
    "i" : "controls-state-change-of"
  }, {
    "@id" : 99762,
    "s" : 78614,
    "t" : 77823,
    "i" : "controls-phosphorylation-of"
  }, {
    "@id" : 99761,
    "s" : 78614,
    "t" : 76409,
    "i" : "controls-state-change-of"
  }, {
    "@id" : 99760,
    "s" : 78614,
    "t" : 76873,
    "i" : "in-complex-with"
  }, {
    "@id" : 99759,
    "s" : 78614,
    "t" : 77680,
    "i" : "controls-phosphorylation-of"
  }, {
    "@id" : 99758,
    "s" : 78614,
    "t" : 77675,
    "i" : "controls-phosphorylation-of"
  }, {
    "@id" : 99757,
    "s" : 78614,
    "t" : 77085,
    "i" : "in-complex-with"
  }, {
    "@id" : 99756,
    "s" : 78614,
    "t" : 77668,
    "i" : "controls-phosphorylation-of"
  }, {
    "@id" : 99755,
    "s" : 78614,
    "t" : 77667,
    "i" : "controls-phosphorylation-of"
  }, {
    "@id" : 99754,
    "s" : 78614,
    "t" : 77922,
    "i" : "controls-phosphorylation-of"
  }, {
    "@id" : 99753,
    "s" : 78614,
    "t" : 76897,
    "i" : "controls-transport-of"
  }, {
    "@id" : 99752,
    "s" : 78614,
    "t" : 78941,
    "i" : "in-complex-with"
  }, {
    "@id" : 99751,
    "s" : 78614,
    "t" : 78043,
    "i" : "controls-phosphorylation-of"
  }, {
    "@id" : 99750,
    "s" : 78614,
    "t" : 76376,
    "i" : "controls-phosphorylation-of"
  }, {
    "@id" : 99749,
    "s" : 78614,
    "t" : 77783,
    "i" : "in-complex-with"
  }, {
    "@id" : 99748,
    "s" : 78614,
    "t" : 76374,
    "i" : "controls-phosphorylation-of"
  }, {
    "@id" : 99747,
    "s" : 78614,
    "t" : 76885,
    "i" : "controls-state-change-of"
  }, {
    "@id" : 99746,
    "s" : 78614,
    "t" : 77778,
    "i" : "controls-state-change-of"
  }, {
    "@id" : 99745,
    "s" : 78614,
    "t" : 77647,
    "i" : "controls-phosphorylation-of"
  }, {
    "@id" : 99744,
    "s" : 78614,
    "t" : 78625,
    "i" : "controls-state-change-of"
  }, {
    "@id" : 99743,
    "s" : 78614,
    "t" : 77772,
    "i" : "controls-state-change-of"
  }, {
    "@id" : 99742,
    "s" : 78614,
    "t" : 78409,
    "i" : "in-complex-with"
  }, {
    "@id" : 99741,
    "s" : 78614,
    "t" : 78409,
    "i" : "controls-phosphorylation-of"
  }, {
    "@id" : 99740,
    "s" : 78614,
    "t" : 77383,
    "i" : "controls-phosphorylation-of"
  }, {
    "@id" : 99739,
    "s" : 78614,
    "t" : 78621,
    "i" : "in-complex-with"
  }, {
    "@id" : 99738,
    "s" : 78614,
    "t" : 78020,
    "i" : "in-complex-with"
  }, {
    "@id" : 99737,
    "s" : 78613,
    "t" : 78880,
    "i" : "controls-phosphorylation-of"
  }, {
    "@id" : 99736,
    "s" : 78613,
    "t" : 77277,
    "i" : "controls-state-change-of"
  }, {
    "@id" : 99735,
    "s" : 78613,
    "t" : 76858,
    "i" : "controls-state-change-of"
  }, {
    "@id" : 99734,
    "s" : 78613,
    "t" : 77305,
    "i" : "controls-state-change-of"
  }, {
    "@id" : 99733,
    "s" : 78613,
    "t" : 78612,
    "i" : "in-complex-with"
  }, {
    "@id" : 99732,
    "s" : 78613,
    "t" : 77897,
    "i" : "controls-state-change-of"
  }, {
    "@id" : 99731,
    "s" : 78612,
    "t" : 77243,
    "i" : "controls-phosphorylation-of"
  }, {
    "@id" : 99730,
    "s" : 78612,
    "t" : 76858,
    "i" : "controls-phosphorylation-of"
  }, {
    "@id" : 99729,
    "s" : 78612,
    "t" : 77240,
    "i" : "controls-phosphorylation-of"
  }, {
    "@id" : 99728,
    "s" : 78612,
    "t" : 78620,
    "i" : "in-complex-with"
  }, {
    "@id" : 99727,
    "s" : 78612,
    "t" : 78620,
    "i" : "controls-state-change-of"
  }, {
    "@id" : 99726,
    "s" : 78612,
    "t" : 77618,
    "i" : "controls-phosphorylation-of"
  }, {
    "@id" : 99725,
    "s" : 78612,
    "t" : 77438,
    "i" : "controls-state-change-of"
  }, {
    "@id" : 99724,
    "s" : 78612,
    "t" : 76453,
    "i" : "controls-state-change-of"
  }, {
    "@id" : 99723,
    "s" : 78612,
    "t" : 78880,
    "i" : "controls-phosphorylation-of"
  }, {
    "@id" : 99722,
    "s" : 78612,
    "t" : 76446,
    "i" : "controls-state-change-of"
  }, {
    "@id" : 99721,
    "s" : 78612,
    "t" : 78748,
    "i" : "controls-state-change-of"
  }, {
    "@id" : 99720,
    "s" : 78612,
    "t" : 78359,
    "i" : "controls-phosphorylation-of"
  }, {
    "@id" : 99719,
    "s" : 78612,
    "t" : 78358,
    "i" : "controls-phosphorylation-of"
  }, {
    "@id" : 99718,
    "s" : 78612,
    "t" : 78610,
    "i" : "controls-state-change-of"
  }, {
    "@id" : 99717,
    "s" : 78612,
    "t" : 78351,
    "i" : "controls-phosphorylation-of"
  }, {
    "@id" : 99716,
    "s" : 78612,
    "t" : 77624,
    "i" : "controls-state-change-of"
  }, {
    "@id" : 99715,
    "s" : 78612,
    "t" : 76542,
    "i" : "controls-state-change-of"
  }, {
    "@id" : 99714,
    "s" : 78612,
    "t" : 77305,
    "i" : "controls-state-change-of"
  }, {
    "@id" : 99713,
    "s" : 78612,
    "t" : 78710,
    "i" : "controls-phosphorylation-of"
  }, {
    "@id" : 99712,
    "s" : 78612,
    "t" : 77668,
    "i" : "controls-phosphorylation-of"
  }, {
    "@id" : 99711,
    "s" : 78612,
    "t" : 77667,
    "i" : "controls-phosphorylation-of"
  }, {
    "@id" : 99710,
    "s" : 78612,
    "t" : 77281,
    "i" : "controls-phosphorylation-of"
  }, {
    "@id" : 99709,
    "s" : 78612,
    "t" : 78816,
    "i" : "controls-state-change-of"
  }, {
    "@id" : 99708,
    "s" : 78612,
    "t" : 77277,
    "i" : "controls-state-change-of"
  }, {
    "@id" : 99707,
    "s" : 78612,
    "t" : 78548,
    "i" : "controls-state-change-of"
  }, {
    "@id" : 99706,
    "s" : 78612,
    "t" : 77778,
    "i" : "controls-state-change-of"
  }, {
    "@id" : 99705,
    "s" : 78612,
    "t" : 76494,
    "i" : "controls-state-change-of"
  }, {
    "@id" : 99704,
    "s" : 78612,
    "t" : 77772,
    "i" : "controls-state-change-of"
  }, {
    "@id" : 99703,
    "s" : 78612,
    "t" : 77897,
    "i" : "controls-state-change-of"
  }, {
    "@id" : 99702,
    "s" : 78612,
    "t" : 76872,
    "i" : "controls-phosphorylation-of"
  }, {
    "@id" : 99701,
    "s" : 78612,
    "t" : 78788,
    "i" : "controls-phosphorylation-of"
  }, {
    "@id" : 99700,
    "s" : 78612,
    "t" : 78787,
    "i" : "controls-state-change-of"
  }, {
    "@id" : 99699,
    "s" : 78612,
    "t" : 78786,
    "i" : "controls-state-change-of"
  }, {
    "@id" : 99698,
    "s" : 78611,
    "t" : 77890,
    "i" : "in-complex-with"
  }, {
    "@id" : 99697,
    "s" : 78611,
    "t" : 77391,
    "i" : "in-complex-with"
  }, {
    "@id" : 99696,
    "s" : 78611,
    "t" : 78379,
    "i" : "in-complex-with"
  }, {
    "@id" : 99695,
    "s" : 78611,
    "t" : 77874,
    "i" : "in-complex-with"
  }, {
    "@id" : 99694,
    "s" : 78611,
    "t" : 77129,
    "i" : "controls-expression-of"
  }, {
    "@id" : 99693,
    "s" : 78610,
    "t" : 78880,
    "i" : "controls-phosphorylation-of"
  }, {
    "@id" : 99692,
    "s" : 78610,
    "t" : 77899,
    "i" : "controls-phosphorylation-of"
  }, {
    "@id" : 99691,
    "s" : 78610,
    "t" : 76860,
    "i" : "controls-state-change-of"
  }, {
    "@id" : 99690,
    "s" : 78610,
    "t" : 76858,
    "i" : "controls-phosphorylation-of"
  }, {
    "@id" : 99689,
    "s" : 78610,
    "t" : 77877,
    "i" : "controls-phosphorylation-of"
  }, {
    "@id" : 99688,
    "s" : 78610,
    "t" : 77877,
    "i" : "controls-transport-of"
  }, {
    "@id" : 99687,
    "s" : 78610,
    "t" : 77778,
    "i" : "in-complex-with"
  }, {
    "@id" : 99686,
    "s" : 78610,
    "t" : 77937,
    "i" : "in-complex-with"
  }, {
    "@id" : 99685,
    "s" : 78610,
    "t" : 76525,
    "i" : "controls-expression-of"
  }, {
    "@id" : 99684,
    "s" : 78610,
    "t" : 77772,
    "i" : "in-complex-with"
  }, {
    "@id" : 99683,
    "s" : 78610,
    "t" : 78379,
    "i" : "controls-expression-of"
  }, {
    "@id" : 99682,
    "s" : 78610,
    "t" : 78185,
    "i" : "controls-expression-of"
  }, {
    "@id" : 99681,
    "s" : 78610,
    "t" : 77897,
    "i" : "controls-phosphorylation-of"
  }, {
    "@id" : 99680,
    "s" : 78610,
    "t" : 77092,
    "i" : "in-complex-with"
  }, {
    "@id" : 99679,
    "s" : 78607,
    "t" : 76896,
    "i" : "in-complex-with"
  }, {
    "@id" : 99678,
    "s" : 78607,
    "t" : 78871,
    "i" : "controls-phosphorylation-of"
  }, {
    "@id" : 99677,
    "s" : 78607,
    "t" : 78856,
    "i" : "controls-phosphorylation-of"
  }, {
    "@id" : 99676,
    "s" : 78607,
    "t" : 78875,
    "i" : "controls-phosphorylation-of"
  }, {
    "@id" : 99675,
    "s" : 78605,
    "t" : 76763,
    "i" : "controls-state-change-of"
  }, {
    "@id" : 99674,
    "s" : 78605,
    "t" : 78402,
    "i" : "controls-phosphorylation-of"
  }, {
    "@id" : 99673,
    "s" : 78604,
    "t" : 77118,
    "i" : "controls-state-change-of"
  }, {
    "@id" : 99672,
    "s" : 78604,
    "t" : 77117,
    "i" : "controls-state-change-of"
  }, {
    "@id" : 99671,
    "s" : 78604,
    "t" : 77752,
    "i" : "controls-state-change-of"
  }, {
    "@id" : 99670,
    "s" : 78604,
    "t" : 78624,
    "i" : "in-complex-with"
  }, {
    "@id" : 99669,
    "s" : 78604,
    "t" : 76710,
    "i" : "controls-state-change-of"
  }, {
    "@id" : 99668,
    "s" : 78604,
    "t" : 77348,
    "i" : "controls-state-change-of"
  }, {
    "@id" : 99667,
    "s" : 78604,
    "t" : 77090,
    "i" : "controls-state-change-of"
  }, {
    "@id" : 99666,
    "s" : 78604,
    "t" : 77088,
    "i" : "controls-state-change-of"
  }, {
    "@id" : 99665,
    "s" : 78604,
    "t" : 77082,
    "i" : "controls-state-change-of"
  }, {
    "@id" : 99664,
    "s" : 78604,
    "t" : 76794,
    "i" : "controls-state-change-of"
  }, {
    "@id" : 99663,
    "s" : 78604,
    "t" : 77092,
    "i" : "controls-state-change-of"
  }, {
    "@id" : 99662,
    "s" : 78604,
    "t" : 78224,
    "i" : "controls-state-change-of"
  }, {
    "@id" : 99661,
    "s" : 78604,
    "t" : 77196,
[truncated: 14,194,221 more chars]
