# Supplementary material for: Network propagation in the cytoscape cyberinfrastructure
Source: PLoS Comput Biol. 2017 Oct 12;13(10):e1005598. doi: 10.1371/journal.pcbi.1005598 (PMC5638226; doi:10.1371/journal.pcbi.1005598)
Supplement: S1 Dataset — This dataset contains the mutations in the cell lines used in the worked example. (TXT) [file pcbi.1005598.s004.txt]

Description	A375_SKIN	LOXIMVI_SKIN
AKT3	0	0
ABI1	0	0
CDH2	0	0
LOC100130776	0	0
HDAC6	0	0
BCL2L11	0	0
CDH3	0	0
MTCP1NB	0	0
RANBP9	0	0
NR1H3	0	0
PTPRU	0	0
COL4A3BP	0	0
CDH11	0	0
SGK2	0	0
RAD50	0	0
HIPK3	0	0
AKAP9	0	0
TRIM28	0	0
ODZ1	0	0
CDK2	0	0
LHFP	0	0
TNK2	0	0
CDK4	0	0
CDK5	0	0
OLIG2	0	0
CTDSPL	0	0
CDK6	0	0
TRIB1	0	1
CDK7	0	0
GPHN	0	0
GLYAT	0	0
CDK8	0	0
SPRY2	0	0
ABCC4	0	0
CDK9	0	0
CDKN1A	0	0
FSTL3	0	0
CDKN1B	0	0
SPEG	0	0
BCKDK	0	0
PAK4	0	0
CDKN2A	0	0
ADAM10	0	0
CDKN2B	0	0
CDKN2C	0	0
IKZF1	0	0
CDKN2D	0	0
TFG	0	0
DLC1	0	0
YAP1	0	0
TESK2	0	0
TAB1	0	0
CDX2	0	0
TACC3	0	0
MERTK	0	0
STK25	0	0
NCOA2	0	0
CEBPA	0	0
FBLN5	0	0
OLFM4	0	0
ARFGEF1	0	0
SMC2	0	0
ERN2	0	0
ADARB2	0	0
NPRL2	0	0
CAMKK2	0	0
PLK4	0	0
STAG3	0	0
MAP3K2	0	0
CHL1	0	0
PLK2	0	0
NEK6	0	0
SEPT9	0	0
SDCCAG8	0	0
FRS2	0	0
ADAM28	0	0
PPARGC1A	0	1
MALT1	0	0
MTMR11	0	0
FASTK	0	0
DBF4	0	1
RALBP1	0	0
STARD3	0	0
MLLT11	0	0
CLP1	0	0
COPS5	0	0
TLK2	0	0
RCBTB2	0	0
RIPK3	0	0
PIM2	0	0
CHD1	1	0
TOPBP1	0	0
TPPP	0	0
ADAM29	0	0
CIT	0	0
FGFR1OP	0	0
CHEK1	0	0
PTPRT	0	0
CD160	0	0
ERLIN2	0	0
PSIP1	0	0
WDHD1	0	0
MAP4K5	0	0
MAP4K1	0	0
WBP4	0	0
WIF1	0	0
IRAK3	0	0
CHN1	0	0
SP140	0	0
TP53RK	0	0
STK38	0	0
TWF2	0	0
CHRNA3	0	0
CHRNA5	0	0
TOE1	0	0
CHRNB4	0	0
NLRP3	0	0
LMTK3	0	0
CSMD3	0	1
CHUK	0	0
TMEM200A	0	0
TMEM123	0	0
TNFRSF13C	0	0
ALPK2	0	0
AGAP2	0	0
CLK1	0	0
CLK2	0	0
CLK3	0	0
LRRK2	0	0
CLPTM1	0	0
CLTC	0	0
CCR1	0	0
CCR4	0	0
CCR5	0	0
MSI2	0	0
SGK494	0	0
PLK3	0	0
B3GALT6	0	0
CNTN1	0	0
COL1A1	0	0
UHMK1	0	0
COL3A1	0	0
PIGU	0	0
ACVR1C	0	0
OSR1	0	0
KLF6	0	0
MAP3K8	0	0
ADK	0	0
COX6C	0	0
LRGUK	0	0
ADHFE1	0	0
LETM2	0	0
TAF1L	0	0
CREB1	0	0
ATF2	0	0
CREBBP	0	0
FAM123B	0	0
GPR112	1	0
PNCK	0	0
CRKL	0	0
CRP	0	0
MYO3B	0	0
HAPLN1	0	0
NEK7	0	0
TRPM6	0	0
STK35	0	0
PARP1	0	0
MAPK14	0	0
CSF1R	0	1
CSF2	0	0
CSF3	0	0
CSF3R	0	0
CSK	0	0
SERPINA12	0	0
CSNK1A1	0	0
CSNK1D	0	0
CSNK1E	0	0
CSNK1G2	0	0
CSNK1G3	0	0
CSNK2A1	0	0
CSNK2A2	0	0
TTBK2	0	0
CSPG4	0	0
HIPK4	0	0
CTBP1	0	0
MFSD4	0	0
CTBP2	0	0
CTLA4	0	0
PDIK1L	0	0
CTNNA2	0	0
CTNNB1	0	0
SIK1	0	0
AIFM3	0	0
TTL	0	0
CTSL1	0	0
CTSL2	0	0
CTSS	0	0
CCDC50	0	0
CYLD	0	0
CYP1A2	0	0
CYP1B1	0	0
CYP2B6	0	1
ADRBK1	0	0
SGK223	0	0
VPS13B	0	0
CYP3A4	0	0
TMEM74	0	0
ADRBK2	0	0
MAMDC4	0	0
CYP17A1	0	0
CYP19A1	0	0
CYP24A1	1	0
CYP27B1	0	0
DAB1	0	0
DACH1	0	0
DGKB	0	0
DGKG	0	0
DAPK1	0	0
DAPK3	0	0
DAXX	0	0
DBN1	0	0
ZNF497	0	0
DDB2	0	0
GADD45A	0	0
DDIT3	0	0
DDX1	0	0
DDX6	0	0
DDX10	0	0
DCLK2	0	0
DFFA	0	0
DFFB	0	0
DFNA5	0	0
C9orf96	0	0
NUDT10	0	0
ADAMTS18	0	0
ZNF384	0	0
ADAMTS19	0	0
NLRP6	0	0
DMPK	0	0
DNAH8	0	1
DNMT1	1	0
DNMT3B	0	0
DOCK3	0	0
DPYD	0	0
DRD2	0	0
JAG1	0	0
DTX1	0	0
DUSP6	0	0
DVL1	0	0
DYRK1A	0	0
E2F1	0	0
GPR183	0	0
ECM1	0	0
EDN1	0	0
EDNRA	1	0
EDNRB	0	0
EEF1D	0	0
EGF	0	0
EGFR	0	0
EIF2S1	0	0
EPHA2	0	0
MLKL	0	0
EIF4A2	0	0
EIF4E	0	0
EIF4EBP1	0	0
EIF4G1	0	0
EIF5A	0	0
SERPINB1	0	0
ELAVL1	0	0
ELF4	0	0
ELK1	0	0
PIKFYVE	0	0
ELN	0	0
FLCN	0	0
MARK2	0	0
CTTN	0	0
STK32A	0	0
AIM1	0	0
ADCK5	0	0
SLC29A1	0	0
ADAM32	0	0
EP300	0	0
NRK	0	0
EPHA1	0	0
EPHA3	0	1
EPHA4	0	0
EPHA5	0	0
EPHA7	0	0
EPHA8	0	0
EPHB1	0	0
HIPK1	0	0
EPHB2	0	0
EPHB3	0	0
EPHB4	0	0
EPHB6	0	0
EPO	0	0
EPS15	0	0
ERBB2	0	0
ERBB3	0	0
ERBB4	0	0
ERCC2	0	0
ERCC3	0	0
ERCC4	0	0
ERCC6	0	0
ERG	0	0
AKT1	0	0
ERN1	0	0
AKT2	0	0
ESR1	0	0
ESR2	0	0
ETV1	0	0
ETV4	0	0
ETV5	0	0
ETV6	0	0
MECOM	1	0
EWSR1	0	0
EXT1	0	0
EXT2	0	0
F8	0	1
F12	0	0
FANCA	0	0
FANCC	0	0
FANCD2	0	0
FANCE	0	0
PTK2B	0	0
FANCB	0	0
FANCF	0	0
FANCG	0	0
FASN	0	0
GLYATL2	0	0
ABCA3	0	0
ORAOV1	0	0
FBN1	0	0
FBN2	0	0
FCGR2B	0	0
JAZF1	0	0
LNX2	0	0
FER	0	0
FES	0	0
FGF1	0	0
FGF2	0	0
FGF4	0	0
MAPK15	0	0
FGFR1	0	0
FGFR3	0	0
FGFR2	1	0
FGFR4	0	0
FGR	0	0
FH	0	0
FHIT	0	0
IKZF3	0	0
FKBP1A	0	0
RASA3	0	0
PPM1E	0	0
AAK1	0	0
LMTK2	0	0
ICK	0	0
NLRP1	0	0
DKK1	0	0
PAXIP1	0	0
DIP2C	0	0
MAST1	0	0
PDCD11	0	0
MAPKBP1	0	0
STK38L	0	0
SPEN	0	0
MAST3	0	0
TNIK	0	0
FNBP1	0	0
SMG1	0	0
FOXE1	0	0
HECW1	0	0
ERC1	0	0
FOXO1	0	0
ZNF423	0	0
ARHGAP26	0	0
CDK19	0	0
FOXO3	0	0
TNRC6B	0	0
TAB2	0	0
MAST2	0	0
FLI1	0	1
CIC	0	0
SEPT6	0	0
FLNA	0	0
PASK	0	0
RGL1	0	0
FLNB	0	0
FLNC	0	0
CYFIP1	0	0
SULF1	1	0
FLT1	0	0
NUP210	0	0
FLT3	0	0
SIK2	0	0
FLT4	0	0
ATP11A	0	0
MGA	0	0
MTUS2	0	0
FMO4	0	0
EHBP1	0	0
ACSL6	0	0
NCAPD3	0	0
FN1	1	1
ARHGEF12	0	0
CRTC1	0	0
SIK3	0	0
MED13L	0	0
PIP5K1C	0	0
FNTA	0	0
DICER1	0	0
SIRT1	0	0
PHF3	0	0
BRD4	0	0
TNFRSF13B	0	0
SUZ12	0	0
SCRIB	0	0
PRAME	0	0
FOS	0	0
MAPK8IP2	0	0
CDK20	0	0
PATZ1	0	0
DAPK2	0	0
TSSK2	0	0
PRKD3	0	0
C15orf2	1	0
ALK	0	0
FRK	0	0
MTOR	1	0
FUS	0	0
KDSR	0	0
RICTOR	0	0
FYN	0	0
GAB1	0	0
TCERG1L	0	0
C15orf55	0	0
DSTYK	0	0
GAK	0	0
NIPBL	0	1
PRKD2	0	0
ZNF521	0	0
ULK3	0	0
ABL1	0	0
CHD5	0	0
SS18L1	0	0
RGS22	0	0
PTPN22	0	0
SPAG8	0	0
GATA1	0	0
GATA2	0	0
SACS	0	0
FGF20	0	0
HSPB8	0	0
GCK	0	0
CHIC2	0	0
GCNT2	0	0
LATS2	0	0
SRPK3	0	0
RGL4	0	0
RPS6KC1	0	0
GH1	0	0
GHR	0	0
AMHR2	0	1
TCL6	0	0
FOXP1	0	0
EIF2AK1	0	0
ATP5S	0	0
AFF4	0	0
STK36	0	0
CPAMD8	0	0
GPC3	0	0
CNTN6	0	0
TOX3	0	0
RPS6KA6	0	0
STK39	0	0
GLG1	0	0
GLI1	0	0
GLI2	0	0
GLI3	0	0
EML4	0	0
GNAS	0	0
GNRH1	0	0
ABL2	0	0
SLCO4A1	0	0
STK32C	0	0
KSR2	0	0
TSSK4	0	0
NEK8	0	0
LAMA1	0	0
OR2L13	0	0
EPHA10	0	0
DLL1	0	0
EPHA6	0	0
SCARA5	0	0
FBXO43	0	0
FFAR2	0	0
GRK4	0	0
GRK5	0	0
TRIM42	0	1
GRK6	0	0
MKNK2	0	0
GRB2	0	0
GRB7	0	0
GRIA3	0	0
TRIB2	0	0
REM1	0	0
CCDC56	0	0
GRIK1	0	0
HIPK2	0	0
GRIN2A	0	0
GRIN2B	0	0
NR3C1	0	0
SSU72	0	0
TBK1	0	0
GSK3A	0	0
GSK3B	0	0
MSH6	0	0
BLNK	0	1
CARD10	0	0
GUCY1A2	0	0
TFPT	0	0
GUCY2C	0	0
GUCY2F	0	0
STRN4	0	0
EEF2K	0	0
PKN3	0	0
PDZRN4	0	0
NRBP1	0	0
GLTSCR1	0	1
GUCY2D	0	0
TLX3	0	0
HBD	0	0
HCK	0	0
HDAC1	0	0
HDAC2	0	0
HDLBP	0	0
HUNK	0	0
HGF	1	0
PIK3R4	0	0
HIF1A	0	0
HIP1	0	0
MNX1	0	0
HLF	0	0
HMGA1	0	0
HMMR	0	0
APAF1	0	0
HNRNPA2B1	0	0
HNRNPH1	0	0
TLX1	0	0
ACACA	0	0
HOXA11	0	0
HOXA13	0	0
HOXC11	0	0
HOXC13	0	0
HOXD10	0	0
HOXD11	0	0
HOXD13	0	0
APC	0	0
HRAS	0	0
HSF1	0	0
BIRC2	0	0
ACACB	0	0
HSPA1A	0	0
HSPA1B	0	0
HSPA4	0	0
BIRC3	0	0
XIAP	0	0
HSP90AA1	0	0
HSP90AB1	0	0
BIRC5	0	0
NLRP10	0	0
ICAM1	0	0
ID1	0	0
MYLK4	0	0
NRBP2	0	0
KIAA2022	0	0
IDH1	0	0
IDH2	0	0
STAC2	0	0
CFI	0	0
SP110	0	0
IFNA2	0	0
ATP13A5	0	0
IFNB1	0	0
IFNG	0	0
IGF1R	0	0
FAM159A	0	0
IGFBP5	0	0
RBPJ	0	0
IKBKB	0	0
IL1A	0	0
IL1B	0	0
IL1R1	0	0
IL1RAP	0	0
IL1RN	0	0
IL2	0	0
IL2RA	0	0
FAS	0	0
IL3	0	0
FASLG	0	0
IL6ST	0	0
CXCR1	0	0
CXCR2	0	0
TNFRSF9	0	0
ILK	0	0
ING1	0	0
INHBA	0	1
CXCL10	0	0
INPP5D	0	0
INSR	0	0
INSRR	0	0
IRAK1	0	0
IRAK2	0	0
IRF4	0	0
IRS1	0	0
ITGA5	0	0
ITGA7	0	0
AR	0	0
ITGAV	0	0
ITGB4	0	0
ITGB6	0	0
ITGB8	0	0
ARAF	0	0
ITK	0	0
ITPR1	0	0
ITPR2	0	0
JAG2	0	0
JAK1	0	0
JAK2	0	0
JAK3	0	0
JARID2	0	0
JUN	0	0
JUNB	0	0
JUND	0	0
MAST4	0	0
KCNH2	0	0
KDR	0	0
KIT	0	0
KPNA5	0	0
KRAS	0	0
RHOA	0	0
SBK1	0	0
FAM132A	0	0
KTN1	0	0
AFF3	0	0
LAMP1	0	0
LASP1	0	0
LCK	0	0
LCP1	0	0
LDLR	0	0
LIF	0	0
LIFR	0	0
ARHGDIB	0	0
LIMK1	0	0
LIMK2	0	0
SNX19	0	0
RHOH	0	0
LMNA	0	0
LMNB1	0	0
LMO1	0	0
LMO2	0	0
LPP	0	0
LRP1	1	0
LRP2	0	0
LRP6	0	0
LSP1	0	0
LTBR	0	0
LTK	0	0
ARNT	0	0
LYL1	0	0
LYN	0	0
SMAD2	0	0
SMAD3	0	0
SMAD4	0	0
SMAD7	0	0
MAF	0	0
MAK	0	0
MARK1	0	0
MARK3	0	0
MATK	0	0
MAX	0	0
PIM3	0	0
MCF2	1	0
MCL1	0	0
MCM4	0	0
MDM2	0	0
MDM4	0	0
MEF2A	0	0
MAP3K1	0	0
MAP3K3	0	0
MAP3K4	0	0
MAP3K5	0	0
MEN1	0	0
MET	0	0
CIITA	0	0
MIF	0	0
CXCL9	0	0
MITF	0	0
MLF1	0	0
MLH1	0	0
MAP3K9	0	0
MAP3K10	0	0
MAP3K11	0	0
MLL	0	0
MLLT1	0	0
AFF1	0	0
MLLT3	0	0
MLLT4	0	0
MLLT6	0	0
FOXO4	0	0
MMP1	0	0
MMP2	0	0
MMP8	0	0
MMP9	0	0
MN1	0	0
MOS	0	0
MPL	0	0
MRE11A	0	0
EIF2AK4	0	0
UNC13C	1	0
TRIM67	0	0
MSH2	0	0
MSH3	0	0
ASPH	0	0
MSMB	0	0
MSN	0	0
MST1R	0	0
MTCP1	0	0
TRIM37	0	0
MUSK	0	0
MUTYH	0	0
MYB	0	0
MYBL2	0	0
MYC	0	0
ASTN1	1	0
MYCL1	0	0
MYCN	0	0
MYD88	0	0
MYH1	0	1
MYH9	1	0
MYH10	0	0
MYH11	0	0
MYLK	0	0
MYT1	0	0
NACA	0	0
ATF1	0	0
NBN	0	0
NCAM1	0	0
ATIC	0	0
ATM	0	0
NEDD8	0	0
NEDD9	0	0
NEK1	0	0
NEK2	0	0
NEK3	0	0
NF1	0	1
NF2	0	0
NFATC1	0	0
NFIA	0	0
NFKB1	0	0
NFKB2	0	0
NFKBIA	0	0
NGF	0	0
NGFR	0	0
NONO	0	0
NOS2	0	1
NOS3	0	0
NOTCH1	0	0
NOTCH2	0	0
NOTCH3	1	0
NOTCH4	0	0
NOV	0	0
NOVA1	0	0
NPAT	0	0
NPM1	0	0
NPR1	0	0
NPR2	0	0
NRAS	0	0
NTRK1	0	0
NTRK2	0	0
NTRK3	0	0
ROR1	0	0
ROR2	0	0
DDR2	0	0
NTSR1	0	0
NUMA1	0	0
NUP98	0	0
OMD	0	0
OGG1	0	0
OMG	0	0
TNFRSF11B	0	0
ALDH7A1	0	0
P2RX7	0	0
P4HB	0	0
FURIN	0	0
MINK1	0	0
PAFAH1B2	0	0
PAK1	0	0
IL21R	0	0
PAK2	0	0
PAK3	0	0
PAPPA	0	0
PAWR	0	0
PAX3	0	0
PAX5	0	0
PAX7	0	0
PBX1	0	0
TBX22	0	0
SOST	0	0
PCM1	0	0
PCNA	0	0
ANGPTL4	0	0
IRAK4	0	0
CYB5R4	0	0
NIN	0	0
VRK3	0	0
CDKL3	0	0
CDK16	0	0
TLR7	0	0
CDK17	0	0
CDK18	0	0
AMZ2	0	0
TNFRSF12A	0	0
PDCD1	0	0
TAOK3	0	0
ZMYND10	0	0
UBR5	0	0
ANAPC5	0	0
GTSE1	0	0
NCKIPSD	0	0
PDGFA	0	0
PEX5L	0	0
PDGFB	0	0
MBIP	0	0
PDGFRA	0	0
TRIM33	0	0
PDGFRB	0	0
PDK1	0	0
PDK2	0	0
PDK3	0	0
PDK4	0	0
SUFU	0	0
NLK	0	0
PDPK1	0	0
CDK12	0	0
MST4	0	0
ZAK	0	0
SIX4	0	0
PER1	0	0
ATP8B1	0	0
CDK14	0	0
PGGT1B	0	0
PGR	0	0
PHKG1	0	0
PHKG2	0	0
PIK3C2A	0	0
PIK3C2B	0	0
PIK3C2G	0	0
PIK3C3	0	0
PIK3CA	0	0
PIK3CB	0	0
PIM1	0	0
PIK3CD	0	0
PIK3CG	0	0
PIK3R1	0	0
PIK3R2	0	1
PI4KA	0	0
PI4KB	0	0
PIP4K2A	0	0
PKHD1	0	1
PLAG1	0	0
PLAT	0	0
PLCB2	0	0
BCL11A	0	0
LRP1B	0	0
PLCG1	0	0
PLCG2	0	0
PLD1	0	0
PLK1	0	0
ADAM22	0	0
PMAIP1	0	0
PML	0	0
PMS1	0	0
GPR87	0	0
MYO3A	0	0
CNTN5	0	0
CSNK1G1	0	0
PRRX1	0	0
PNMT	0	0
RIPK4	0	0
TLR9	0	0
CYCS	0	0
SEMA5B	0	0
PLEKHA5	0	1
POU2AF1	0	0
APBB1IP	0	0
DLL4	0	0
ATR	0	0
PPARA	0	0
PPARD	0	0
PPARG	0	0
ATRX	0	0
FEV	0	0
IL17RD	0	0
TET2	0	0
TRPM7	0	0
SNRK	0	1
PXK	0	0
WHSC1L1	0	0
ULK4	0	0
FAM118A	0	0
PHIP	0	0
PPP1R3A	0	0
FANCL	0	0
PPP2CA	0	0
RIF1	0	0
NUDT11	0	0
FANCI	0	0
ACOXL	0	0
BRF2	0	0
FBXW7	0	0
PI4K2B	0	0
PPP3CA	0	0
PPP3CB	0	0
PPP3CC	0	0
PPP3R1	0	0
STK32B	0	0
SLC22A15	0	1
STYK1	0	0
PI4K2A	0	0
ZNF331	1	0
PRCC	0	0
TRIM36	1	0
MAML3	1	0
CDC42BPG	0	0
BMP2K	0	0
PRKAA1	0	0
PRKAA2	0	0
PRKACA	0	0
PRKACB	0	0
SCYL2	0	0
PRKACG	0	0
N4BP2	0	0
PRKAR1A	0	0
NUP133	0	0
PRKAR1B	0	0
RIOK2	0	0
PRKCA	0	0
PRKCB	0	0
PRKCD	0	0
RNF130	0	0
PRKCE	0	1
PRKCG	0	0
PRKCH	0	0
PRKCI	0	0
PSENEN	0	0
PKN1	0	0
HDAC8	0	0
PKN2	0	0
PBK	0	0
PRKD1	0	0
PRKCQ	0	0
AXL	0	0
PRKCZ	0	0
PRKDC	0	0
PRKG1	0	0
PRKG2	0	0
MAPK1	0	0
SULF2	0	0
MAPK3	0	0
SEPT3	0	0
MAPK4	0	0
MAPK6	0	0
MAPK7	0	0
MAPK8	0	0
MAPK11	0	0
MAPK9	0	0
MAPK10	0	0
MAPK13	0	0
MAP2K1	0	0
MAP2K2	0	0
MAP2K3	0	0
MAP2K5	0	0
MAP2K6	0	0
MAP2K7	0	0
EIF2AK2	0	0
PRKX	0	0
TEX14	0	0
STK31	0	0
KLK7	0	0
DIABLO	0	0
PSEN1	0	0
EIF5A2	0	0
PSEN2	0	0
FMN2	0	1
PSKH1	0	0
PSMA4	0	0
PAK6	0	0
CXCR7	0	0
CASC5	0	0
RPGRIP1	0	0
CYSLTR2	0	0
CAMK1D	0	0
GOPC	0	0
RGL3	0	0
ADCK1	0	0
PAK7	0	0
SCYL3	0	0
SMURF1	0	0
CAMK1G	0	0
ADAMTSL3	0	0
ATP10A	0	0
PTCH1	0	0
PTEN	0	0
BAD	0	0
CLK4	0	0
SCYL1	0	0
PTGS2	0	0
BIRC6	1	0
PTK2	0	0
ZNF608	0	0
XPO5	0	0
RPTOR	0	0
NYNRIN	0	0
ALPK3	0	0
PTK6	0	0
PTK7	0	0
TAOK1	0	0
LRRC7	0	0
MKL1	0	0
BAI1	0	0
KIAA1549	0	0
ALS2	0	0
CHD8	0	0
FANCM	0	0
CPNE5	0	0
PTPN1	0	0
TRIB3	0	0
MARK4	0	0
BAI3	0	0
PTPN11	0	0
CCNB1IP1	0	0
PTPRC	0	1
PTPRD	1	0
BAX	0	0
PXN	0	0
MLL3	0	0
RGL2	0	0
MAP4K2	0	0
RAC1	0	0
RAD21	0	0
RAD51	0	0
RAF1	0	0
RAG1	0	0
RALA	0	0
RALB	0	0
RALGDS	0	0
RAP1GDS1	0	0
RARA	0	0
RARB	0	0
RARG	0	0
RASA1	0	0
RASGRF1	0	0
RB1	0	0
KDM5A	0	0
RBBP8	0	0
RBL1	0	0
RBL2	0	0
CCND1	0	1
REL	0	0
BCL2	0	0
RELA	0	0
RET	0	0
BCL2A1	0	0
RFC4	0	0
BCL2L1	0	0
BCL2L2	0	0
RHEB	0	0
GRK1	0	0
BCL3	0	0
RNASEL	0	0
BRD2	0	0
BCL6	0	0
BCL7A	0	0
BCL9	0	0
TNFRSF17	0	0
ROBO1	0	0
ROBO2	1	0
ROCK1	0	0
ROS1	0	0
BCR	0	0
RPL22	0	0
RPN1	0	0
RPS6	0	0
RPS6KA1	0	0
RPS6KA2	0	0
RPS6KA3	0	0
RPS6KB1	0	0
RPS6KB2	0	0
RRM2	0	0
RXRA	0	0
MAPK12	0	0
SERPINB4	0	0
SCD	0	0
CCL4	0	0
BID	0	0
CXCL12	0	0
UBE2O	0	0
BIK	0	0
SDHB	0	0
SDHC	0	0
TNN	0	0
SDHD	0	0
PRDM16	0	0
GOLPH3	0	0
BLK	0	0
MAP2K4	0	0
CARD9	0	0
SET	0	0
BLM	0	0
SFPQ	0	0
NSD1	0	0
XPO4	0	0
SGK1	0	0
SH3GL1	0	0
SHC1	0	0
SHH	0	0
SMURF2	0	0
CREB3L2	0	0
RBM15	0	0
PORCN	0	0
RANBP17	0	1
BCL11B	0	0
STIL	0	0
SKIL	0	0
PINK1	0	0
SKP2	0	0
CDK15	0	0
WNK1	0	0
PCDH15	0	0
ZNF643	0	0
WNK4	0	0
WNK3	0	0
WNK2	0	0
BMP4	0	0
SLC6A8	0	0
PCP4L1	0	0
SLC14A1	0	0
BMPR1A	0	0
SLC22A3	0	0
BMPR1B	0	0
STK33	0	0
SMARCA4	0	0
SMARCB1	0	0
BMPR2	0	0
SMO	0	0
BMX	0	0
BNIP3	0	0
SORL1	0	0
SOS1	0	0
SOX2	0	0
SOX10	0	0
SOX11	0	0
SP1	0	0
DST	0	0
SPP1	0	0
SPTAN1	0	0
SRC	0	0
SRF	0	0
SRMS	0	0
BRCA1	0	0
SRPK1	0	0
SRPK2	0	0
BRAF	0	0
SSX1	0	0
BRCA2	0	0
SS18	0	0
BRDT	0	0
STAR	0	0
STAT1	0	0
STAT3	0	0
STAT5A	0	0
STAT5B	0	0
STAT6	0	0
NEK4	0	0
STK3	0	0
STK4	0	0
AURKA	0	0
CDKL5	0	1
STK10	0	0
STK11	0	0
AURKC	0	0
SYK	0	0
ADAM17	0	0
TAF1	0	0
MAP3K7	0	0
TAL1	0	0
TAL2	0	0
HNF1A	0	0
HNF1B	0	0
TCF3	0	0
TCF12	0	0
TCF21	0	0
BTG1	0	0
BTK	0	0
BUB1	0	0
TEC	0	0
TEK	0	0
TERT	0	0
TESK1	0	0
BUB1B	0	0
NR2F1	0	0
TFDP1	0	0
TFE3	0	0
TFR2	0	0
TFRC	0	0
TG	0	0
TGFB1	0	0
TGFB2	0	0
TGFB3	0	0
TGFBR1	0	0
TGFBR2	0	0
THBS3	1	0
THRSP	0	0
TIAM1	0	0
TIE1	0	0
TIMP3	0	0
NKX2-1	0	0
TLE1	0	0
TLN1	0	0
TLR3	0	0
TLR4	0	0
TMPO	0	0
TMPRSS2	0	0
TNF	0	0
TNFAIP3	0	0
TNFRSF1A	0	0
TNFRSF1B	0	0
TOP1	0	0
TOP2A	0	0
TOP2B	0	0
TP53	0	0
TP53BP1	0	0
TP73	0	0
TPH1	0	0
TPM3	0	0
TPM4	0	0
TPO	0	0
TPR	0	0
HSP90B1	0	0
TRAF2	0	0
TRAF6	0	0
TRIO	0	0
TRPS1	0	0
TSC1	0	0
TSC2	0	1
TSHR	0	0
TTK	0	0
TTN	1	1
TUFT1	0	0
TNFRSF4	0	0
TXK	0	0
TYK2	0	0
TYRO3	0	0
COL14A1	0	0
KDM6A	0	0
VAV1	0	0
VDR	0	0
VEGFA	0	0
VEGFC	0	0
VHL	0	0
VRK1	0	0
VRK2	0	0
MPPED2	0	0
WAS	0	0
WEE1	0	0
WHSC1	0	0
WNT1	0	0
WRN	0	0
XPA	0	0
XPC	0	0
YES1	0	0
YWHAH	0	0
ZAP70	0	0
CNBP	0	0
ZBTB16	0	0
ZMYM2	0	0
ZNF217	0	0
MAP3K12	0	0
CACNA1F	0	0
DDR1	0	0
PXDN	0	0
CACNB2	0	0
PAX8	0	0
IL1R2	0	0
CXCR4	0	0
MAPKAPK3	0	0
SEMA3B	0	0
CAMKV	0	0
TRPM8	0	0
ASPSCR1	0	0
CARD14	0	0
CAD	0	0
DEK	0	0
BRCC3	0	0
TFEB	0	0
LRRC2	0	0
CDC73	0	0
LRRK1	0	0
PALB2	0	0
ZNF668	0	0
CATSPERB	0	0
PIP4K2C	0	0
CSPP1	0	0
NEK11	0	0
ADCK4	0	0
SCD5	0	0
WLS	0	0
ADAMTS20	0	0
YSK4	0	0
VCPIP1	0	0
C6orf97	0	0
NR4A3	0	0
BRD3	0	0
CHD9	0	0
ALPK1	0	0
NUP214	0	0
PREX2	0	0
MLLT10	0	0
CUBN	0	0
CCDC6	0	0
TET1	0	0
NCOA4	0	0
TNKS2	0	0
ADAM12	0	0
COL18A1	0	0
HMGA2	0	0
CLPTM1L	0	0
TCL1A	0	0
TAF15	0	0
CAMK4	0	0
CAMK2A	0	0
FIP1L1	0	0
TSSK3	0	0
CAMK2B	0	0
NUAK2	0	0
ELL	0	0
CAMK2D	0	0
NCOA3	0	0
LZTR1	0	0
CLTCL1	0	0
ARID1A	0	1
TRRAP	1	0
PICALM	0	0
AXIN1	0	0
AXIN2	0	0
BAP1	0	0
CDC7	0	0
FZD1	0	0
CARS	0	0
FCRL4	0	0
CASP1	0	0
CASP2	0	0
PARP9	0	0
RPS6KL1	0	0
CASP3	0	0
RIOK1	0	0
CASP4	0	0
GSG2	0	0
STK40	0	0
TSSK1B	0	0
PIP5K1A	0	0
PIP5K1B	0	0
PIP4K2B	0	0
TSSK6	0	0
BRIP1	0	0
CASP6	0	0
OBSCN	0	0
HORMAD1	0	0
FSCB	0	0
ULK1	0	0
CASP7	0	0
SGK196	0	0
CASP8	0	0
CAMKK1	0	0
STK24	0	0
CASP9	0	0
CASP10	0	0
CARD11	0	1
MAML2	0	0
BRSK1	0	0
DYRK3	0	0
KIAA1804	0	0
DYRK2	0	0
PPAPDC1B	0	0
TTBK1	0	0
MYO18B	0	0
CDC42BPA	0	0
LMNB2	0	0
MFSD2A	0	0
MAP4K3	0	0
MASTL	0	0
ITGA10	0	0
GAS7	0	0
MYLK2	0	0
CAMK1	0	0
NKD2	0	0
SLC45A3	0	0
RHPN2	0	0
DCLK3	0	0
PSKH2	0	0
LGR5	0	0
MAPKAPK5	0	0
CDK10	0	0
MKNK1	0	0
CASK	0	0
STK16	0	0
TNFSF11	0	0
RUNX2	0	0
RUNX1	1	0
CDK13	0	0
TP63	0	1
RUNX1T1	0	0
CBFA2T3	0	0
PTCH2	0	0
NCOA1	0	0
CBFB	0	0
IRS2	0	0
EIF3A	0	0
EIF3H	0	0
CBL	0	0
TNK1	0	0
ABCC3	0	1
TRADD	0	0
RIPK1	0	0
TNFSF10	0	0
ADAM18	0	0
RIPK2	0	0
FADD	0	0
RIOK3	0	0
TNFRSF18	0	0
FPGT	0	0
TNFRSF10B	0	0
DYRK4	0	0
TRIM24	0	0
CDKL1	0	0
INPP4B	0	0
HDAC3	0	0
KSR1	0	0
AKAP4	1	0
STK19	0	0
ARHGEF7	0	0
MCM3AP	0	0
EIF2B5	0	0
PRPF4B	1	0
CCNA1	0	0
CCNA2	0	0
BCL10	0	0
CCNB1	0	0
HERC2	1	1
PHOX2B	0	0
BTRC	0	0
CCND2	0	0
CCND3	0	0
NAV3	0	0
RPS6KA4	0	0
CCNE1	0	0
UBE3B	0	0
KALRN	1	0
CDKL2	0	0
CCNG1	0	0
MAP3K14	0	0
SOCS3	0	0
BRSK2	0	0
BMF	0	1
CCNT1	0	0
MAP3K6	0	0
ASH2L	0	0
PKMYT1	0	0
ADCK2	0	0
TBX18	0	0
USP6	0	0
ACVR1	0	0
LATS1	0	1
AIFM1	0	0
RABEP1	0	0
PKDCC	0	0
DYRK1B	0	0
PCSK7	0	0
NEK9	0	0
MAP3K13	0	0
MYLK3	0	0
ACVR1B	0	0
DCLK1	0	0
AURKB	0	0
PTTG1	0	0
STRADA	0	0
RPS6KA5	0	0
MAPKAPK2	0	0
STK17B	0	0
STK17A	0	0
ACVR2A	0	0
MMP20	0	0
TRIP13	0	0
PGAP3	0	0
TRIP11	0	0
LEMD1	0	0
TAOK2	0	0
TBCK	0	0
ZFYVE9	0	0
ACVR2B	0	0
RECQL4	0	0
ORMDL3	0	0
ARHGAP29	0	0
TNFRSF8	0	0
MAP4K4	0	0
EIF2AK3	0	0
AKAP6	0	0
ROCK2	0	0
ACVRL1	0	0
ADAMTS2	0	0
BAG4	0	0
BCAR1	0	0
CDC42BPB	0	0
CD40	0	0
AKAP12	0	0
CD40LG	0	0
CD44	0	0
AATK	0	0
ISG15	0	0
ARHGEF10	0	0
IKBKE	0	0
PDE4DIP	1	0
TGS1	0	0
RAPGEF2	0	0
RIMS2	0	0
ULK2	0	0
CD79A	0	0
SLK	0	0
CD79B	0	0
HDAC4	0	0
TOX	0	0
MAML1	0	0
URB2	0	0
MELK	0	0
CDK1	0	0
HEPH	0	0
SETDB1	0	0
TLK1	0	0
CDC5L	0	0
NUAK1	0	0
MAFB	0	0
CDC25A	0	0
OXSR1	0	0
GOLGA5	0	0
CDC25C	0	0
FGF19	0	0
THRAP3	0	0
NUP153	0	0
CDC34	0	0
CDC42	0	0
CDH1	0	0
BGLAP	0	0
CDK11B	0	0
CDK11A	0	0
CABC1	0	0
TNNI3K	0	0
BMI1	0	0
ITGB1	0	0
MYST4	0	0
ANKK1	0	0
GRAMD1B	0	0
LDHA	0	0
KCTD14	0	0
TWF1	0	0
EIF4B	0	0
ERCC5	0	0
CSNK1A1L	0	0
NEK5	0	0
RAGE	0	0
Unknown	0	0
OR4E2	0	0
PABPN1	0	0
RAD51L1	0	0
KIAA1409	0	1
MKRN3	0	0
SGK269	0	0
CCL3	0	0
C17orf37	0	0
MYST2	0	0
CDK3	0	0
EIF4A1	0	0
KIAA0802	0	0
SBK2	0	0
STRADB	0	0
CDKL4	0	0
YWHAQ	0	0
SEPT5	0	0
CHEK2	0	0
GRK7	0	0
GMPS	0	0
NEK10	0	0
VDAC1	0	0
MGC42105	0	0
DHFR	0	0
RASGRF2	0	0
HIST1H4I	0	0
POU5F1	0	0
BAT3	0	0
MSH5	0	0
BAK1	0	0
SFRS3	0	0
WEE2	0	0
HOXA9	0	0
GPR141	0	0
PMS2	0	0
SBDS	0	0
HSPB1	0	0
POU5F1B	0	0
MYST3	0	0
TCEA1	0	0
SGK3	0	0
CEP110	0	0
PIP5KL1	0	0
GNAQ	0	0
GPR119	0	0
FIGF	0	0
MAGEB16	0	0
SSX4	0	0
ITIH5L	0	0
APC.MC	0	0
CTNNB1.MC	0	0
NFE2L2.MC	0	0
KEAP1.MC	0	0
BRAF.MC	1	1
NRAS.MC	0	0
BRAF.V600E	1	1
KRAS.G12_13	0	0
